# Supplementary material for: Analysis of bacterial transcriptome and epitranscriptome using nanopore direct RNA sequencing
Source: Nucleic Acids Res. 2024 Jul 16;52(15):8746–62. doi: 10.1093/nar/gkae601 (PMC11347139; doi:10.1093/nar/gkae601)
Supplement: gkae601_Supplemental_Files [file gkae601_supplemental_files.zip]

Archive with 2 entries (2 files):
- supplementary_materials.pdf
- table_S3-11_0420.xlsx
