# Supplementary material for: Analysis of bacterial transcriptome and epitranscriptome using nanopore direct RNA sequencing
Source: Nucleic Acids Res. 2024 Jul 16;52(15):8746–62. doi: 10.1093/nar/gkae601 (PMC11347139; doi:10.1093/nar/gkae601)
Supplement: gkae601_Supplemental_Files [file gkae601_supplemental_files.zip › table_S3-11_0420.xlsx]

## Sheet: Table S3
Table S3. RegulonDB E. coli operons whose boundaries were extended by the ss&rd_RNA DRS dataset. Each event was supported by more than ten reads.
Original contents in RegluonDB	Extended contents by DRS
b2746|b2747	b2745|b2746|b2747;b2744|b2745|b2746|b2747|b2748
b0471|b0472	b0470|b0471|b0472
b1976	b1976|b1977
b2189	b2188|b2189
b3149	b3149|b3150;b3149;b3147|b3148|b3149
b2621	b2589|b2621;b2621|b3970;b0204|b2621;b2621|b3758;b2621|b3854;b2621|b4009
b2064	b2064|b2065;b2064|b2065|b2066
b4443	b2589|b4443;b3970|b4443;b3758|b4443;b4009|b4443;b0204|b4443;b3854|b4443
b1958	b1957|b1958
b3058	b3057|b3058
b4188	b4188|b4189
b4052	b4052|b4053
b2876	b2875|b2876;b2876
b0506	b0506|b4831
b0990	b0990|b4723
b2159	b2159|b2160
b1110	b1109|b1110
b1856	b1856|b1857
b1036	b1035|b1036;b1034|b1035|b1036
b2300	b2299|b2300
b1067	b1066|b1067;b1066|b1067|b1068;b1067|b1068
b4472	b3247|b4472
b3358	b3357|b3358
b0889	b0889|b0890
b3150	b3149|b3150
b0881	b0881|b0882;b0881;b0881|b4770;b0881|b0882|b4770
b3607	b3607|b3608
b0891|b0892	b0890|b0891|b0892
b4379	b4379|b4380
b1724	b1724|b1725
b1825	b1825|b1826
b0470	b0470|b0471|b0472;b0470|b0471
b0176	b0176|b0177;b0175|b0176;b0174|b0175|b0176;b0174|b0175|b0176|b4809
b2689|b2690	b2688|b2689|b2690
b1647	b1646|b1647
b1558	b1558|b4750
b0155	b0155|b4728
b1180	b1179|b1180
b2267	b2266|b2267
b3433	b3433|b4788|b4789;b3432|b3433|b4788|b4789
b4000	b4000|b4001;b3999|b4000
b4001	b4000|b4001
b0801	b0801|b4769
b3290	b3289|b3290
b0748	b0743|b0744|b0745|b0746|b0747|b0748;b0743|b0744|b0745|b0746|b0747|b0748|b0749;b0748|b0749;b0746|b0747|b0748|b0749;b0748;b0746|b0747|b0748
b3023	b3023|b3024
b2016	b2015|b2016
b2035|b2036	b2035|b2036|b2037
b1909|b1910|b1911	b1909|b1910|b1911|b4759
b4568	b4376|b4568
b3152	b3151|b3152
b1777	b1777|b1778;b1777
b1847	b1847|b1848
b4611	b3052|b4611
b4252	b4252|b4253
b2593|b2594	b2593|b2594|b4609
b2794	b2794|b2795
b4055	b4055|b4056|b4057;b4055|b4056
b3863	b3863|b3864
b0222	b0222|b0223
b0016	b0015|b0016;b0014|b0015|b0016
b3148	b3147|b3148;b3147|b3148|b3149
b3163	b3163|b3164;b3162|b3163|b4685;b3163|b4685;b3162|b3163|b3164|b4685
b3761	b3759|b3760|b3761;b3760|b3761
b1957	b1957|b1958
b1832	b1831|b1832;b1830|b1831|b1832
b4717	b1874|b4717;b1874|b1875|b4717
b3570	b3570|b4794
b1874|b1875	b1874|b1875|b4717
b2748	b2747|b2748;b2744|b2745|b2746|b2747|b2748
b0172	b0171|b0172;b0172|b0173
b1912	b1912|b1913;b1911|b1912
b2875	b2875|b2876
b1829	b1829|b1830
b0156	b0156|b4728
b4410|b4411	b4147|b4410|b4411
b2606|b2607|b2608|b2609	b2606|b2607|b2608|b2609|b2610
b4599	b4599|b4775
b1066	b1066|b1067;b1066|b1067|b1068
b2585	b2584|b2585|b4782;b2585|b4782
b2785	b2784|b2785
b0387	b0387|b0388|b0389;b0387|b0388
b4440	b4440|b4812
b2700	b2699|b2700
b3864	b3863|b3864
b4147	b4147|b4410|b4411;b4147|b4410
b3858	b3858|b3859
b2316	b2315|b2316
b0212	b0211|b0212
b2299	b2299|b2300
b2369|b2370	b2369|b2370|b4781
b1034|b1035	b1034|b1035|b1036
b3355	b3354|b3355
b2516	b2515|b2516;b2515|b2516|b4761
b1677	b1677|b3758;b1677|b3970;b0204|b1677;b1677|b4009;b1677|b3854;b1677|b2589
b2939	b2938|b2939|b4784;b2938|b2939
b1826	b1825|b1826
b2008	b2008|b2009;b2007|b2008|b4818
b2807	b2806|b2807
b3639	b3639|b3640
b3833|b3834|b3835	b3833|b3834|b3835|b4707
b3284	b3283|b3284|b4473;b3284|b4473;b3283|b3284
b3210	b3209|b3210
b2688	b2687|b2688;b2688;b2688|b2689;b2688|b2689|b2690
b4042	b4042|b4043
b3299|b3300|b3301|b3302|b3303|b3304|b3305|b3306|b3307|b3308|b3309|b3310	b3299|b3300|b3301|b3302|b3303|b3304|b3305|b3306|b3307|b3308|b3309|b3310;b3295|b3296|b3297|b3298|b3299|b3300|b3301|b3302|b3303|b3304|b3305|b3306|b3307|b3308|b3309|b3310
b1646	b1646|b1647
b3843	b3843|b3844
b2009	b2009|b2010;b2008|b2009
b3780	b3779|b3780;b3780
b3699	b3699|b3700
b1179	b1179|b1180
b2266	b2266|b2267
b2183	b2182|b2183
b3349	b3349|b4551;b3349|b3350|b4551
b2556	b2555|b2556
b2514	b2513|b2514;b2512|b2513|b2514;b2514|b2515|b4761
b1119|b1120	b1118|b1119|b1120
b2160	b2159|b2160
b0185	b0184|b0185
b4418	b1088|b1089|b4418;b1088|b4418
b0746|b0747	b0743|b0744|b0745|b0746|b0747;b0743|b0744|b0745|b0746|b0747|b0748;b0743|b0744|b0745|b0746|b0747|b0748|b0749;b0744|b0745|b0746|b0747;b0746|b0747|b0748|b0749;b0746|b0747|b0748
b2480	b2479|b2480
b2015	b2015|b2016
b2745	b2744|b2745;b2745|b2746|b2747;b2744|b2745|b2746|b2747|b2748;b2743|b2744|b2745;b2745|b2746
b2476	b2476|b2477
b3151	b3151|b3152
b1778	b1777|b1778
b1857	b1856|b1857
b4189	b4188|b4189
b4429	b1419|b4429|b4774;b4429|b4774
b4053	b4052|b4053
b0055	b0055|b0056
b4090	b4090|b4487
b4609	b2593|b2594|b4609;b2593|b4609
b3287|b3288	b3287|b3288|b3289
b1794	b1794|b4675|b4676;b1794
b3147	b3147|b3148;b3147|b3148|b3149
b0955	b0954|b0955
b3499	b3499|b3500
b2555	b2555|b2556
b3760	b3759|b3760|b3761;b3759|b3760;b3760|b3761
b1109	b1109|b1110
b1068	b1066|b1067|b1068;b1067|b1068
b3052	b3052|b4611;b3052|b3053
b4707	b3833|b3834|b3835|b4707;b3834|b3835|b4707;b3833|b3834|b4707
b2010	b2009|b2010
b1830|b1831	b1830|b1831|b1832
b0743|b0744|b0745	b0743|b0744|b0745|b0746|b0747;b0743|b0744|b0745|b0746;b0743|b0744|b0745|b0746|b0747|b0748;b0743|b0744|b0745|b0746|b0747|b0748|b0749
b2910	b2910|b2911
b0954	b0954|b0955
b4420	b1215|b4420
b4380	b4379|b4380
b1725	b1724|b1725
b1657	b1657|b4602
b1419	b1419|b4429|b4774;b1419|b4774
b2696	b2696|b2697
b2610	b2606|b2607|b2608|b2609|b2610;b2608|b2609|b2610;b2607|b2608|b2609|b2610
b0211	b0211|b0212
b3500	b3499|b3500
b2473	b2473|b2474
b3289	b3289|b3290;b3287|b3288|b3289
b4150	b4150|b4151|b4152|b4153
b1552	b1552|b4724
b2515|b4761	b2514|b2515|b4761;b2515|b2516|b4761
b3057	b3057|b3058
b2479	b2479|b2480
b0735|b4515	b0734|b0735|b4515;b0733|b0734|b0735|b4515
b1977	b1976|b1977
b4111	b4111|b4703
b1848	b1847|b1848
b2697	b2696|b2697
b2007	b2007|b4818;b2007|b2008|b4818
b2806	b2806|b2807
b4260	b4259|b4260;b4258|b4259|b4260
b0749	b0743|b0744|b0745|b0746|b0747|b0748|b0749;b0748|b0749;b0746|b0747|b0748|b0749
b3024	b3023|b3024
b4253	b4252|b4253
b3816	b3816|b4799
b2795	b2794|b2795
b2743|b2744	b2743|b2744|b2745;b2742|b2743|b2744
b4056|b4057	b4055|b4056|b4057
b3999	b3999|b4000
b3915	b3915|b3916
b0223	b0222|b0223
b0405	b0405|b0406
b4487	b4090|b4487
b2510	b2510|b2511
b2597|b4805	b2597|b2598|b4805
b4473	b3283|b3284|b4473;b3284|b4473
b0200	b0200|b0201
b3779	b3779|b3780
b1344	b1344|b1345
b2340	b2340|b2341
b3648	b3648|b3649|b3650;b3648|b3649
b0206	b0205|b0206
b1816	b1816|b4751
b0171	b0171|b0172
b2014	b2014|b4678
b2182	b2182|b2183
b2687	b2687|b2688
b1823|b1824	b1823|b1824|b3970;b1823|b1824|b3758;b1823|b1824|b2589;b1823|b1824|b3854
b2065|b2066	b2064|b2065|b2066
b4825	b4139|b4825;b4138|b4139|b4825;b4138|b4825
b0623	b0623|b3970
b3162|b4685	b3162|b3163|b4685;b3162|b3163|b3164|b4685
b3781	b3781|b3782
b0890	b0890|b0891;b0890|b0891|b0892;b0889|b0890
b0733|b0734	b0733|b0734|b4515;b0733|b0734|b0735|b4515
b1866	b1865|b1866
b3703|b3704	b3703|b3704|b4557;b3703|b3704|b3705|b4557
b4258|b4259	b4258|b4259|b4260
b4376	b4376|b4568
b2513	b2513|b2514;b2512|b2513;b2512|b2513|b2514
b3294|b3295|b3296|b3297|b3298	b3294|b3295|b3296|b3297|b3298|b3299;b3294|b3295|b3296|b3297|b3298|b3299|b3300;b3294|b3295|b3296|b3297|b3298|b3299|b3300|b3301;b3294|b3295|b3296|b3297|b3298|b3299|b3300|b3301|b3302|b3303|b3304
b3916	b3915|b3916
b4138|b4139	b4138|b4139|b4825
b2215	b2215|b3970;b2215|b2589;b2215|b3854;b2215|b4009;b2215|b3758
b0720	b0720|b4735|b4768;b0720;b0720|b4768
b0440	b0439|b0440;b0440|b0441
b3844	b3843|b3844
b3357	b3357|b3358
b0441	b0440|b0441
b0882	b0881|b0882;b0881|b0882|b4770
b0014|b0015	b0014|b0015|b0016

## Sheet: Table S4
Table S3. S. aureus operons whose boundaries were extended by the ss&rd_RNA DRS dataset. Each event was supported by more than ten reads.
Original contents	Extended contents by DRS
SAS_RS00065	SAS_RS00065|SAS_RS00070
SAS_RS00570	SAS_RS00570|SAS_RS00575
SAS_RS00575	SAS_RS00570|SAS_RS00575
SAS_RS01020	SAS_RS01020|SAS_RS01025
SAS_RS01025	SAS_RS01020|SAS_RS01025
SAS_RS01610	SAS_RS01610|SAS_RS01615
SAS_RS01615	SAS_RS01610|SAS_RS01615
SAS_RS02200	SAS_RS02200|SAS_RS02205
SAS_RS02205	SAS_RS02200|SAS_RS02205
SAS_RS02390|SAS_RS02395	SAS_RS02385|SAS_RS02390|SAS_RS02395
SAS_RS02595	SAS_RS02595|SAS_RS02600
SAS_RS02600	SAS_RS02595|SAS_RS02600
SAS_RS03075	SAS_RS03070|SAS_RS03075
SAS_RS03125	SAS_RS03125|SAS_RS03130
SAS_RS03130	SAS_RS03125|SAS_RS03130
SAS_RS03795	SAS_RS03795|SAS_RS03800
SAS_RS03800	SAS_RS03795|SAS_RS03800
SAS_RS03945	SAS_RS03940|SAS_RS03945
SAS_RS04000	SAS_RS04000|SAS_RS04005
SAS_RS04005	SAS_RS04000|SAS_RS04005
SAS_RS04220	SAS_RS04215|SAS_RS04220
SAS_RS04455	SAS_RS04455|SAS_RS04460|SAS_RS04465
SAS_RS04460|SAS_RS04465	SAS_RS04455|SAS_RS04460|SAS_RS04465
SAS_RS04670	SAS_RS04665|SAS_RS04670
SAS_RS05155	SAS_RS05155|SAS_RS05160
SAS_RS05160	SAS_RS05155|SAS_RS05160
SAS_RS05420|SAS_RS05425	SAS_RS05420|SAS_RS05425|SAS_RS05430
SAS_RS05575	SAS_RS05575|SAS_RS05580
SAS_RS05580	SAS_RS05575|SAS_RS05580
SAS_RS05755	SAS_RS05750|SAS_RS05755
SAS_RS05890	SAS_RS05890|SAS_RS05895
SAS_RS05895	SAS_RS05890|SAS_RS05895
SAS_RS05955	SAS_RS05950|SAS_RS05955
SAS_RS05965	SAS_RS05965|SAS_RS05970;SAS_RS05965|SAS_RS05970|SAS_RS05975
SAS_RS05970	SAS_RS05965|SAS_RS05970;SAS_RS05965|SAS_RS05970|SAS_RS05975;SAS_RS05970|SAS_RS05975
SAS_RS05975	SAS_RS05965|SAS_RS05970|SAS_RS05975;SAS_RS05970|SAS_RS05975
SAS_RS06405	SAS_RS06405|SAS_RS06410
SAS_RS06555	SAS_RS06555|SAS_RS06560
SAS_RS06560	SAS_RS06555|SAS_RS06560
SAS_RS06805	SAS_RS06800|SAS_RS06805|SAS_RS06810;SAS_RS06805|SAS_RS06810
SAS_RS06965	SAS_RS06965|SAS_RS06970
SAS_RS06970	SAS_RS06965|SAS_RS06970
SAS_RS07015	SAS_RS07010|SAS_RS07015
SAS_RS07115	SAS_RS02290|SAS_RS07115;SAS_RS02565|SAS_RS07115;SAS_RS02580|SAS_RS07115;SAS_RS07115|SAS_RS07125;SAS_RS07115|SAS_RS11245
SAS_RS07125	SAS_RS07115|SAS_RS07125
SAS_RS07270	SAS_RS07270|SAS_RS07275
SAS_RS07370|SAS_RS07375|SAS_RS07380	SAS_RS07370|SAS_RS07375|SAS_RS07380|SAS_RS14665
SAS_RS07390	SAS_RS07390|SAS_RS07395
SAS_RS07395	SAS_RS07390|SAS_RS07395
SAS_RS07515|SAS_RS07520	SAS_RS07510|SAS_RS07515|SAS_RS07520
SAS_RS07705	SAS_RS07700|SAS_RS07705
SAS_RS07805	SAS_RS07800|SAS_RS07805
SAS_RS07910	SAS_RS07905|SAS_RS07910
SAS_RS08035	SAS_RS08035|SAS_RS08040
SAS_RS08205	SAS_RS08205|SAS_RS08210
SAS_RS08320	SAS_RS08320|SAS_RS08325;SAS_RS08320|SAS_RS08325|SAS_RS08330
SAS_RS08325|SAS_RS08330	SAS_RS08320|SAS_RS08325|SAS_RS08330
SAS_RS08415	SAS_RS08410|SAS_RS08415
SAS_RS08630	SAS_RS08630|SAS_RS08635
SAS_RS08635	SAS_RS08630|SAS_RS08635
SAS_RS08695	SAS_RS08690|SAS_RS08695
SAS_RS08745	SAS_RS08745|SAS_RS08750
SAS_RS08750	SAS_RS08745|SAS_RS08750
SAS_RS09430	SAS_RS09430|SAS_RS09435
SAS_RS09435	SAS_RS09430|SAS_RS09435
SAS_RS09450	SAS_RS09450|SAS_RS09455
SAS_RS09455	SAS_RS09450|SAS_RS09455
SAS_RS09765	SAS_RS09760|SAS_RS09765
SAS_RS09775	SAS_RS09775|SAS_RS09780
SAS_RS09780	SAS_RS09775|SAS_RS09780
SAS_RS10005	SAS_RS10005|SAS_RS10010
SAS_RS10010	SAS_RS10005|SAS_RS10010
SAS_RS10550	SAS_RS10550|SAS_RS10555
SAS_RS10555	SAS_RS10550|SAS_RS10555
SAS_RS10815	SAS_RS10815|SAS_RS10820
SAS_RS10895	SAS_RS10890|SAS_RS10895
SAS_RS11015	SAS_RS11015|SAS_RS11020
SAS_RS11020	SAS_RS11015|SAS_RS11020
SAS_RS11800	SAS_RS11795|SAS_RS11800;SAS_RS11800|SAS_RS11805
SAS_RS11805	SAS_RS11800|SAS_RS11805
SAS_RS11915	SAS_RS11915|SAS_RS11920
SAS_RS11920	SAS_RS11915|SAS_RS11920
SAS_RS12205	SAS_RS12200|SAS_RS12205
SAS_RS12365	SAS_RS12365|SAS_RS12370
SAS_RS12370	SAS_RS12365|SAS_RS12370
SAS_RS12470|SAS_RS12475	SAS_RS12470|SAS_RS12475|SAS_RS15245
SAS_RS12630	SAS_RS12625|SAS_RS12630
SAS_RS12745	SAS_RS12740|SAS_RS12745
SAS_RS12905	SAS_RS12905|SAS_RS12910

## Sheet: Table S5
Table S5. Putative m6A sites on the E. coli mRNA molecules (0-based).
chromosome	start	end	strand	type	gene	gene_start	gene_end	gene_length
NC_000913.3	3720130	3720131	+	mRNA	cspA	3720048	3720261	213
NC_000913.3	3720184	3720185	+	mRNA	cspA	3720048	3720261	213
NC_000913.3	3720156	3720157	+	mRNA	cspA	3720048	3720261	213
NC_000913.3	3720187	3720188	+	mRNA	cspA	3720048	3720261	213
NC_000913.3	3720252	3720253	+	mRNA	cspA	3720048	3720261	213
NC_000913.3	3720193	3720194	+	mRNA	cspA	3720048	3720261	213
NC_000913.3	657297	657298	+	mRNA	cspE	657291	657501	210
NC_000913.3	2176470	2176471	-	mRNA	gatY	2176349	2177204	855
NC_000913.3	4371354	4371355	+	mRNA	groL	4371024	4372671	1647
NC_000913.3	4371696	4371697	+	mRNA	groL	4371024	4372671	1647
NC_000913.3	2807996	2807997	+	mRNA	proX	2807131	2808124	993
NC_000913.3	2737366	2737367	+	mRNA	raiA	2737153	2737495	342
NC_000913.3	2737290	2737291	+	mRNA	raiA	2737153	2737495	342
NC_000913.3	3440779	3440780	-	mRNA	rpoA	3440039	3441029	990
NC_000913.3	963356	963357	+	mRNA	rpsA	961994	963668	1674
NC_000913.3	963317	963318	+	mRNA	rpsA	961994	963668	1674
NC_000913.3	963081	963082	+	mRNA	rpsA	961994	963668	1674
NC_000913.3	3444074	3444075	-	mRNA	secY	3442765	3444097	1332
NC_000913.3	3471066	3471067	-	mRNA	tufA	3470144	3471329	1185
NC_000913.3	3470529	3470530	-	mRNA	tufA	3470144	3471329	1185
NC_000913.3	4176883	4176884	+	mRNA	tufB	4175943	4177128	1185
NC_000913.3	4176884	4176885	+	mRNA	tufB	4175943	4177128	1185
NC_000913.3	4176882	4176883	+	mRNA	tufB	4175943	4177128	1185
NC_000913.3	4176421	4176422	+	mRNA	tufB	4175943	4177128	1185
NC_000913.3	4176651	4176652	+	mRNA	tufB	4175943	4177128	1185
NC_000913.3	2807965	2807966	+	mRNA	proX	2807131	2808124	993
NC_000913.3	3210780	3210781	+	mRNA	rpsU	3210780	3210996	216
NC_000913.3	3720074	3720075	+	mRNA	cspA	3720048	3720261	213
NC_000913.3	3720077	3720078	+	mRNA	cspA	3720048	3720261	213
NC_000913.3	3720129	3720130	+	mRNA	cspA	3720048	3720261	213
NC_000913.3	3720160	3720161	+	mRNA	cspA	3720048	3720261	213
NC_000913.3	3720166	3720167	+	mRNA	cspA	3720048	3720261	213
NC_000913.3	3720188	3720189	+	mRNA	cspA	3720048	3720261	213
NC_000913.3	3720227	3720228	+	mRNA	cspA	3720048	3720261	213
NC_000913.3	3720259	3720260	+	mRNA	cspA	3720048	3720261	213
NC_000913.3	2737158	2737159	+	mRNA	raiA	2737153	2737495	342
NC_000913.3	2737352	2737353	+	mRNA	raiA	2737153	2737495	342
NC_000913.3	2737358	2737359	+	mRNA	raiA	2737153	2737495	342
NC_000913.3	2737364	2737365	+	mRNA	raiA	2737153	2737495	342
NC_000913.3	2737375	2737376	+	mRNA	raiA	2737153	2737495	342
NC_000913.3	3562973	3562974	+	mRNA	glpD	3562012	3563518	1506
NC_000913.3	3563351	3563352	+	mRNA	glpD	3562012	3563518	1506
NC_000913.3	13005	13006	+	mRNA	dnaK	12162	14079	1917
NC_000913.3	4400818	4400819	+	mRNA	hflX	4400671	4401952	1281
NC_000913.3	4372456	4372457	+	mRNA	groL	4371024	4372671	1647
NC_000913.3	4372606	4372607	+	mRNA	groL	4371024	4372671	1647
NC_000913.3	4372619	4372620	+	mRNA	groL	4371024	4372671	1647
NC_000913.3	4372662	4372663	+	mRNA	groL	4371024	4372671	1647
NC_000913.3	4176123	4176124	+	mRNA	tufB	4175943	4177128	1185
NC_000913.3	4176210	4176211	+	mRNA	tufB	4175943	4177128	1185
NC_000913.3	4176487	4176488	+	mRNA	tufB	4175943	4177128	1185
NC_000913.3	4176618	4176619	+	mRNA	tufB	4175943	4177128	1185
NC_000913.3	4176674	4176675	+	mRNA	tufB	4175943	4177128	1185
NC_000913.3	4176675	4176676	+	mRNA	tufB	4175943	4177128	1185
NC_000913.3	4176693	4176694	+	mRNA	tufB	4175943	4177128	1185
NC_000913.3	4176697	4176698	+	mRNA	tufB	4175943	4177128	1185
NC_000913.3	4176745	4176746	+	mRNA	tufB	4175943	4177128	1185
NC_000913.3	4176866	4176867	+	mRNA	tufB	4175943	4177128	1185
NC_000913.3	4176889	4176890	+	mRNA	tufB	4175943	4177128	1185
NC_000913.3	779490	779491	+	mRNA	pal	779066	779588	522
NC_000913.3	456420	456421	+	mRNA	tig	455132	456431	1299
NC_000913.3	963261	963262	+	mRNA	rpsA	961994	963668	1674
NC_000913.3	963265	963266	+	mRNA	rpsA	961994	963668	1674
NC_000913.3	963450	963451	+	mRNA	rpsA	961994	963668	1674
NC_000913.3	963509	963510	+	mRNA	rpsA	961994	963668	1674
NC_000913.3	963564	963565	+	mRNA	rpsA	961994	963668	1674
NC_000913.3	963606	963607	+	mRNA	rpsA	961994	963668	1674
NC_000913.3	963609	963610	+	mRNA	rpsA	961994	963668	1674
NC_000913.3	1147374	1147375	+	mRNA	rpmF	1147366	1147540	174
NC_000913.3	2312582	2312583	-	mRNA	ompC	2311645	2312749	1104
NC_000913.3	3440158	3440159	-	mRNA	rpoA	3440039	3441029	990
NC_000913.3	3470571	3470572	-	mRNA	tufA	3470144	3471329	1185
NC_000913.3	3470784	3470785	-	mRNA	tufA	3470144	3471329	1185
NC_000913.3	3473547	3473548	-	mRNA	rpsG	3473541	3474081	540
NC_000913.3	4367902	4367903	-	mRNA	aspA	4366890	4368327	1437

## Sheet: Table S6
Table S6. Putative m6A sites on the E. coli ncRNA molecules (0-based).
chromosome	start	end	strand	type	gene	gene_start	gene_end	gene_length
NC_000913.3	781196	781197	+	tRNA	lysY	781146	781222	76
NC_000913.3	781159	781160	+	tRNA	lysY	781146	781222	76
NC_000913.3	781183	781184	+	tRNA	lysY	781146	781222	76
NC_000913.3	781182	781183	+	tRNA	lysY	781146	781222	76
NC_000913.3	2737493	2737494	+	sRNA	raiZ	2737380	2737542	162
NC_000913.3	2737501	2737502	+	sRNA	raiZ	2737380	2737542	162
NC_000913.3	2737466	2737467	+	sRNA	raiZ	2737380	2737542	162
NC_000913.3	2737518	2737519	+	sRNA	raiZ	2737380	2737542	162
NC_000913.3	780789	780790	+	tRNA	valT	780764	780840	76
NC_000913.3	781166	781167	+	tRNA	lysY	781146	781222	76

## Sheet: Table S7
Table S7. Putative m6A sites on the E. coli rRNA molecules (0-based).
chromosome	start	end	strand	type	gene	gene_start	gene_end	gene_length
NC_000913.3	4037847	4037848	+	rRNA	rrlA	4037518	4040423	2905
NC_000913.3	4037949	4037950	+	rRNA	rrlA	4037518	4040423	2905
NC_000913.3	4037994	4037995	+	rRNA	rrlA	4037518	4040423	2905
NC_000913.3	4037885	4037886	+	rRNA	rrlA	4037518	4040423	2905
NC_000913.3	4037995	4037996	+	rRNA	rrlA	4037518	4040423	2905
NC_000913.3	4037989	4037990	+	rRNA	rrlA	4037518	4040423	2905
NC_000913.3	4037899	4037900	+	rRNA	rrlA	4037518	4040423	2905
NC_000913.3	4037908	4037909	+	rRNA	rrlA	4037518	4040423	2905
NC_000913.3	4037865	4037866	+	rRNA	rrlA	4037518	4040423	2905
NC_000913.3	4037661	4037662	+	rRNA	rrlA	4037518	4040423	2905
NC_000913.3	4037956	4037957	+	rRNA	rrlA	4037518	4040423	2905
NC_000913.3	4037977	4037978	+	rRNA	rrlA	4037518	4040423	2905
NC_000913.3	4037964	4037965	+	rRNA	rrlA	4037518	4040423	2905
NC_000913.3	4037837	4037838	+	rRNA	rrlA	4037518	4040423	2905
NC_000913.3	4037588	4037589	+	rRNA	rrlA	4037518	4040423	2905
NC_000913.3	4037974	4037975	+	rRNA	rrlA	4037518	4040423	2905
NC_000913.3	4037987	4037988	+	rRNA	rrlA	4037518	4040423	2905
NC_000913.3	4038018	4038019	+	rRNA	rrlA	4037518	4040423	2905
NC_000913.3	4037758	4037759	+	rRNA	rrlA	4037518	4040423	2905
NC_000913.3	4169116	4169117	+	rRNA	rrlB	4168640	4171544	2904
NC_000913.3	4169111	4169112	+	rRNA	rrlB	4168640	4171544	2904
NC_000913.3	4169021	4169022	+	rRNA	rrlB	4168640	4171544	2904
NC_000913.3	4168987	4168988	+	rRNA	rrlB	4168640	4171544	2904
NC_000913.3	4169078	4169079	+	rRNA	rrlB	4168640	4171544	2904
NC_000913.3	4169099	4169100	+	rRNA	rrlB	4168640	4171544	2904
NC_000913.3	4168710	4168711	+	rRNA	rrlB	4168640	4171544	2904
NC_000913.3	4169096	4169097	+	rRNA	rrlB	4168640	4171544	2904
NC_000913.3	4169086	4169087	+	rRNA	rrlB	4168640	4171544	2904
NC_000913.3	4169068	4169069	+	rRNA	rrlB	4168640	4171544	2904
NC_000913.3	3944056	3944057	+	rRNA	rrlC	3943703	3946607	2904
NC_000913.3	3944134	3944135	+	rRNA	rrlC	3943703	3946607	2904
NC_000913.3	3944179	3944180	+	rRNA	rrlC	3943703	3946607	2904
NC_000913.3	3944141	3944142	+	rRNA	rrlC	3943703	3946607	2904
NC_000913.3	3944162	3944163	+	rRNA	rrlC	3943703	3946607	2904
NC_000913.3	3944149	3944150	+	rRNA	rrlC	3943703	3946607	2904
NC_000913.3	3944022	3944023	+	rRNA	rrlC	3943703	3946607	2904
NC_000913.3	3943984	3943985	+	rRNA	rrlC	3943703	3946607	2904
NC_000913.3	3944011	3944012	+	rRNA	rrlC	3943703	3946607	2904
NC_000913.3	3944159	3944160	+	rRNA	rrlC	3943703	3946607	2904
NC_000913.3	3943943	3943944	+	rRNA	rrlC	3943703	3946607	2904
NC_000913.3	4210371	4210372	+	rRNA	rrlE	4210042	4212946	2904
NC_000913.3	4210518	4210519	+	rRNA	rrlE	4210042	4212946	2904
NC_000913.3	4210409	4210410	+	rRNA	rrlE	4210042	4212946	2904
NC_000913.3	4210423	4210424	+	rRNA	rrlE	4210042	4212946	2904
NC_000913.3	4210389	4210390	+	rRNA	rrlE	4210042	4212946	2904
NC_000913.3	4210501	4210502	+	rRNA	rrlE	4210042	4212946	2904
NC_000913.3	4210488	4210489	+	rRNA	rrlE	4210042	4212946	2904
NC_000913.3	4210350	4210351	+	rRNA	rrlE	4210042	4212946	2904
NC_000913.3	4210498	4210499	+	rRNA	rrlE	4210042	4212946	2904
NC_000913.3	226087	226088	+	rRNA	rrlH	225758	228662	2904
NC_000913.3	226189	226190	+	rRNA	rrlH	225758	228662	2904
NC_000913.3	226234	226235	+	rRNA	rrlH	225758	228662	2904
NC_000913.3	226187	226188	+	rRNA	rrlH	225758	228662	2904
NC_000913.3	226139	226140	+	rRNA	rrlH	225758	228662	2904
NC_000913.3	226217	226218	+	rRNA	rrlH	225758	228662	2904
NC_000913.3	226077	226078	+	rRNA	rrlH	225758	228662	2904
NC_000913.3	225828	225829	+	rRNA	rrlH	225758	228662	2904
NC_000913.3	226214	226215	+	rRNA	rrlH	225758	228662	2904
NC_000913.3	226204	226205	+	rRNA	rrlH	225758	228662	2904
NC_000913.3	226227	226228	+	rRNA	rrlH	225758	228662	2904
NC_000913.3	225998	225999	+	rRNA	rrlH	225758	228662	2904
NC_000913.3	4168804	4168805	+	rRNA	rrlB	4168640	4171544	2904
NC_000913.3	4168870	4168871	+	rRNA	rrlB	4168640	4171544	2904
NC_000913.3	4168963	4168964	+	rRNA	rrlB	4168640	4171544	2904
NC_000913.3	4168993	4168994	+	rRNA	rrlB	4168640	4171544	2904
NC_000913.3	4169023	4169024	+	rRNA	rrlB	4168640	4171544	2904
NC_000913.3	4169051	4169052	+	rRNA	rrlB	4168640	4171544	2904
NC_000913.3	4169069	4169070	+	rRNA	rrlB	4168640	4171544	2904
NC_000913.3	4169071	4169072	+	rRNA	rrlB	4168640	4171544	2904
NC_000913.3	4169082	4169083	+	rRNA	rrlB	4168640	4171544	2904
NC_000913.3	4169088	4169089	+	rRNA	rrlB	4168640	4171544	2904
NC_000913.3	4169105	4169106	+	rRNA	rrlB	4168640	4171544	2904
NC_000913.3	4169109	4169110	+	rRNA	rrlB	4168640	4171544	2904
NC_000913.3	4037682	4037683	+	rRNA	rrlA	4037518	4040423	2905
NC_000913.3	4037748	4037749	+	rRNA	rrlA	4037518	4040423	2905
NC_000913.3	4037841	4037842	+	rRNA	rrlA	4037518	4040423	2905
NC_000913.3	4037857	4037858	+	rRNA	rrlA	4037518	4040423	2905
NC_000913.3	4037869	4037870	+	rRNA	rrlA	4037518	4040423	2905
NC_000913.3	4037871	4037872	+	rRNA	rrlA	4037518	4040423	2905
NC_000913.3	4037888	4037889	+	rRNA	rrlA	4037518	4040423	2905
NC_000913.3	4037901	4037902	+	rRNA	rrlA	4037518	4040423	2905
NC_000913.3	4037939	4037940	+	rRNA	rrlA	4037518	4040423	2905
NC_000913.3	4037947	4037948	+	rRNA	rrlA	4037518	4040423	2905
NC_000913.3	4037960	4037961	+	rRNA	rrlA	4037518	4040423	2905
NC_000913.3	4037966	4037967	+	rRNA	rrlA	4037518	4040423	2905
NC_000913.3	4037983	4037984	+	rRNA	rrlA	4037518	4040423	2905
NC_000913.3	4037996	4037997	+	rRNA	rrlA	4037518	4040423	2905
NC_000913.3	4038009	4038010	+	rRNA	rrlA	4037518	4040423	2905
NC_000913.3	4038464	4038465	+	rRNA	rrlA	4037518	4040423	2905
NC_000913.3	4038824	4038825	+	rRNA	rrlA	4037518	4040423	2905
NC_000913.3	4038985	4038986	+	rRNA	rrlA	4037518	4040423	2905
NC_000913.3	4039048	4039049	+	rRNA	rrlA	4037518	4040423	2905
NC_000913.3	4039099	4039100	+	rRNA	rrlA	4037518	4040423	2905
NC_000913.3	4039119	4039120	+	rRNA	rrlA	4037518	4040423	2905
NC_000913.3	4039299	4039300	+	rRNA	rrlA	4037518	4040423	2905
NC_000913.3	4039430	4039431	+	rRNA	rrlA	4037518	4040423	2905
NC_000913.3	4039431	4039432	+	rRNA	rrlA	4037518	4040423	2905
NC_000913.3	4039434	4039435	+	rRNA	rrlA	4037518	4040423	2905
NC_000913.3	4039436	4039437	+	rRNA	rrlA	4037518	4040423	2905
NC_000913.3	4039437	4039438	+	rRNA	rrlA	4037518	4040423	2905
NC_000913.3	4039445	4039446	+	rRNA	rrlA	4037518	4040423	2905
NC_000913.3	4039478	4039479	+	rRNA	rrlA	4037518	4040423	2905
NC_000913.3	4039516	4039517	+	rRNA	rrlA	4037518	4040423	2905
NC_000913.3	4039521	4039522	+	rRNA	rrlA	4037518	4040423	2905
NC_000913.3	4039527	4039528	+	rRNA	rrlA	4037518	4040423	2905
NC_000913.3	4039548	4039549	+	rRNA	rrlA	4037518	4040423	2905
NC_000913.3	4039588	4039589	+	rRNA	rrlA	4037518	4040423	2905
NC_000913.3	4039665	4039666	+	rRNA	rrlA	4037518	4040423	2905
NC_000913.3	4039672	4039673	+	rRNA	rrlA	4037518	4040423	2905
NC_000913.3	4039689	4039690	+	rRNA	rrlA	4037518	4040423	2905
NC_000913.3	4039765	4039766	+	rRNA	rrlA	4037518	4040423	2905
NC_000913.3	4039799	4039800	+	rRNA	rrlA	4037518	4040423	2905
NC_000913.3	4039802	4039803	+	rRNA	rrlA	4037518	4040423	2905
NC_000913.3	4039805	4039806	+	rRNA	rrlA	4037518	4040423	2905
NC_000913.3	4039815	4039816	+	rRNA	rrlA	4037518	4040423	2905
NC_000913.3	4039816	4039817	+	rRNA	rrlA	4037518	4040423	2905
NC_000913.3	4039829	4039830	+	rRNA	rrlA	4037518	4040423	2905
NC_000913.3	4039835	4039836	+	rRNA	rrlA	4037518	4040423	2905
NC_000913.3	4039840	4039841	+	rRNA	rrlA	4037518	4040423	2905
NC_000913.3	4039864	4039865	+	rRNA	rrlA	4037518	4040423	2905
NC_000913.3	4039870	4039871	+	rRNA	rrlA	4037518	4040423	2905
NC_000913.3	4039876	4039877	+	rRNA	rrlA	4037518	4040423	2905
NC_000913.3	4039894	4039895	+	rRNA	rrlA	4037518	4040423	2905
NC_000913.3	4039895	4039896	+	rRNA	rrlA	4037518	4040423	2905
NC_000913.3	4039896	4039897	+	rRNA	rrlA	4037518	4040423	2905
NC_000913.3	4039906	4039907	+	rRNA	rrlA	4037518	4040423	2905
NC_000913.3	4039925	4039926	+	rRNA	rrlA	4037518	4040423	2905
NC_000913.3	4039929	4039930	+	rRNA	rrlA	4037518	4040423	2905
NC_000913.3	4039930	4039931	+	rRNA	rrlA	4037518	4040423	2905
NC_000913.3	4039936	4039937	+	rRNA	rrlA	4037518	4040423	2905
NC_000913.3	4039943	4039944	+	rRNA	rrlA	4037518	4040423	2905
NC_000913.3	4039950	4039951	+	rRNA	rrlA	4037518	4040423	2905
NC_000913.3	4039966	4039967	+	rRNA	rrlA	4037518	4040423	2905
NC_000913.3	4039968	4039969	+	rRNA	rrlA	4037518	4040423	2905
NC_000913.3	4039969	4039970	+	rRNA	rrlA	4037518	4040423	2905
NC_000913.3	4039971	4039972	+	rRNA	rrlA	4037518	4040423	2905
NC_000913.3	4039977	4039978	+	rRNA	rrlA	4037518	4040423	2905
NC_000913.3	4039979	4039980	+	rRNA	rrlA	4037518	4040423	2905
NC_000913.3	4039987	4039988	+	rRNA	rrlA	4037518	4040423	2905
NC_000913.3	4039989	4039990	+	rRNA	rrlA	4037518	4040423	2905
NC_000913.3	4039996	4039997	+	rRNA	rrlA	4037518	4040423	2905
NC_000913.3	4040000	4040001	+	rRNA	rrlA	4037518	4040423	2905
NC_000913.3	4040015	4040016	+	rRNA	rrlA	4037518	4040423	2905
NC_000913.3	4040021	4040022	+	rRNA	rrlA	4037518	4040423	2905
NC_000913.3	4040048	4040049	+	rRNA	rrlA	4037518	4040423	2905
NC_000913.3	4040052	4040053	+	rRNA	rrlA	4037518	4040423	2905
NC_000913.3	4040060	4040061	+	rRNA	rrlA	4037518	4040423	2905
NC_000913.3	4040065	4040066	+	rRNA	rrlA	4037518	4040423	2905
NC_000913.3	4040078	4040079	+	rRNA	rrlA	4037518	4040423	2905
NC_000913.3	4040090	4040091	+	rRNA	rrlA	4037518	4040423	2905
NC_000913.3	4040095	4040096	+	rRNA	rrlA	4037518	4040423	2905
NC_000913.3	4040105	4040106	+	rRNA	rrlA	4037518	4040423	2905
NC_000913.3	4040107	4040108	+	rRNA	rrlA	4037518	4040423	2905
NC_000913.3	4040108	4040109	+	rRNA	rrlA	4037518	4040423	2905
NC_000913.3	4040116	4040117	+	rRNA	rrlA	4037518	4040423	2905
NC_000913.3	4040118	4040119	+	rRNA	rrlA	4037518	4040423	2905
NC_000913.3	4040120	4040121	+	rRNA	rrlA	4037518	4040423	2905
NC_000913.3	4040132	4040133	+	rRNA	rrlA	4037518	4040423	2905
NC_000913.3	4040150	4040151	+	rRNA	rrlA	4037518	4040423	2905
NC_000913.3	4040152	4040153	+	rRNA	rrlA	4037518	4040423	2905
NC_000913.3	4040153	4040154	+	rRNA	rrlA	4037518	4040423	2905
NC_000913.3	4040157	4040158	+	rRNA	rrlA	4037518	4040423	2905
NC_000913.3	4040172	4040173	+	rRNA	rrlA	4037518	4040423	2905
NC_000913.3	4040175	4040176	+	rRNA	rrlA	4037518	4040423	2905
NC_000913.3	4040178	4040179	+	rRNA	rrlA	4037518	4040423	2905
NC_000913.3	4040193	4040194	+	rRNA	rrlA	4037518	4040423	2905
NC_000913.3	4040218	4040219	+	rRNA	rrlA	4037518	4040423	2905
NC_000913.3	4040224	4040225	+	rRNA	rrlA	4037518	4040423	2905
NC_000913.3	4040229	4040230	+	rRNA	rrlA	4037518	4040423	2905
NC_000913.3	4040239	4040240	+	rRNA	rrlA	4037518	4040423	2905
NC_000913.3	4040244	4040245	+	rRNA	rrlA	4037518	4040423	2905
NC_000913.3	4040245	4040246	+	rRNA	rrlA	4037518	4040423	2905
NC_000913.3	4040254	4040255	+	rRNA	rrlA	4037518	4040423	2905
NC_000913.3	4040256	4040257	+	rRNA	rrlA	4037518	4040423	2905
NC_000913.3	4040283	4040284	+	rRNA	rrlA	4037518	4040423	2905
NC_000913.3	4040294	4040295	+	rRNA	rrlA	4037518	4040423	2905
NC_000913.3	4040296	4040297	+	rRNA	rrlA	4037518	4040423	2905
NC_000913.3	4040299	4040300	+	rRNA	rrlA	4037518	4040423	2905
NC_000913.3	4040310	4040311	+	rRNA	rrlA	4037518	4040423	2905
NC_000913.3	4040318	4040319	+	rRNA	rrlA	4037518	4040423	2905
NC_000913.3	4040320	4040321	+	rRNA	rrlA	4037518	4040423	2905
NC_000913.3	4040327	4040328	+	rRNA	rrlA	4037518	4040423	2905
NC_000913.3	4040328	4040329	+	rRNA	rrlA	4037518	4040423	2905
NC_000913.3	4040331	4040332	+	rRNA	rrlA	4037518	4040423	2905
NC_000913.3	4040338	4040339	+	rRNA	rrlA	4037518	4040423	2905
NC_000913.3	4040339	4040340	+	rRNA	rrlA	4037518	4040423	2905
NC_000913.3	4040344	4040345	+	rRNA	rrlA	4037518	4040423	2905
NC_000913.3	4040353	4040354	+	rRNA	rrlA	4037518	4040423	2905
NC_000913.3	4040368	4040369	+	rRNA	rrlA	4037518	4040423	2905
NC_000913.3	4040369	4040370	+	rRNA	rrlA	4037518	4040423	2905
NC_000913.3	4040378	4040379	+	rRNA	rrlA	4037518	4040423	2905
NC_000913.3	4040386	4040387	+	rRNA	rrlA	4037518	4040423	2905
NC_000913.3	4040390	4040391	+	rRNA	rrlA	4037518	4040423	2905
NC_000913.3	4040400	4040401	+	rRNA	rrlA	4037518	4040423	2905
NC_000913.3	4040411	4040412	+	rRNA	rrlA	4037518	4040423	2905
NC_000913.3	4040417	4040418	+	rRNA	rrlA	4037518	4040423	2905
NC_000913.3	4170108	4170109	+	rRNA	rrlB	4168640	4171544	2904
NC_000913.3	4170144	4170145	+	rRNA	rrlB	4168640	4171544	2904
NC_000913.3	4170171	4170172	+	rRNA	rrlB	4168640	4171544	2904
NC_000913.3	4170237	4170238	+	rRNA	rrlB	4168640	4171544	2904
NC_000913.3	4170242	4170243	+	rRNA	rrlB	4168640	4171544	2904
NC_000913.3	4170255	4170256	+	rRNA	rrlB	4168640	4171544	2904
NC_000913.3	4170447	4170448	+	rRNA	rrlB	4168640	4171544	2904
NC_000913.3	4170493	4170494	+	rRNA	rrlB	4168640	4171544	2904
NC_000913.3	4170551	4170552	+	rRNA	rrlB	4168640	4171544	2904
NC_000913.3	4170552	4170553	+	rRNA	rrlB	4168640	4171544	2904
NC_000913.3	4170555	4170556	+	rRNA	rrlB	4168640	4171544	2904
NC_000913.3	4170557	4170558	+	rRNA	rrlB	4168640	4171544	2904
NC_000913.3	4170558	4170559	+	rRNA	rrlB	4168640	4171544	2904
NC_000913.3	4170566	4170567	+	rRNA	rrlB	4168640	4171544	2904
NC_000913.3	4170599	4170600	+	rRNA	rrlB	4168640	4171544	2904
NC_000913.3	4170608	4170609	+	rRNA	rrlB	4168640	4171544	2904
NC_000913.3	4170637	4170638	+	rRNA	rrlB	4168640	4171544	2904
NC_000913.3	4170642	4170643	+	rRNA	rrlB	4168640	4171544	2904
NC_000913.3	4170669	4170670	+	rRNA	rrlB	4168640	4171544	2904
NC_000913.3	4170676	4170677	+	rRNA	rrlB	4168640	4171544	2904
NC_000913.3	4170690	4170691	+	rRNA	rrlB	4168640	4171544	2904
NC_000913.3	4170709	4170710	+	rRNA	rrlB	4168640	4171544	2904
NC_000913.3	4170786	4170787	+	rRNA	rrlB	4168640	4171544	2904
NC_000913.3	4170793	4170794	+	rRNA	rrlB	4168640	4171544	2904
NC_000913.3	4170808	4170809	+	rRNA	rrlB	4168640	4171544	2904
NC_000913.3	4170810	4170811	+	rRNA	rrlB	4168640	4171544	2904
NC_000913.3	4170844	4170845	+	rRNA	rrlB	4168640	4171544	2904
NC_000913.3	4170886	4170887	+	rRNA	rrlB	4168640	4171544	2904
NC_000913.3	4170920	4170921	+	rRNA	rrlB	4168640	4171544	2904
NC_000913.3	4170923	4170924	+	rRNA	rrlB	4168640	4171544	2904
NC_000913.3	4170926	4170927	+	rRNA	rrlB	4168640	4171544	2904
NC_000913.3	4170936	4170937	+	rRNA	rrlB	4168640	4171544	2904
NC_000913.3	4170937	4170938	+	rRNA	rrlB	4168640	4171544	2904
NC_000913.3	4170948	4170949	+	rRNA	rrlB	4168640	4171544	2904
NC_000913.3	4170950	4170951	+	rRNA	rrlB	4168640	4171544	2904
NC_000913.3	4170956	4170957	+	rRNA	rrlB	4168640	4171544	2904
NC_000913.3	4170961	4170962	+	rRNA	rrlB	4168640	4171544	2904
NC_000913.3	4170985	4170986	+	rRNA	rrlB	4168640	4171544	2904
NC_000913.3	4170991	4170992	+	rRNA	rrlB	4168640	4171544	2904
NC_000913.3	4170997	4170998	+	rRNA	rrlB	4168640	4171544	2904
NC_000913.3	4171015	4171016	+	rRNA	rrlB	4168640	4171544	2904
NC_000913.3	4171016	4171017	+	rRNA	rrlB	4168640	4171544	2904
NC_000913.3	4171017	4171018	+	rRNA	rrlB	4168640	4171544	2904
NC_000913.3	4171027	4171028	+	rRNA	rrlB	4168640	4171544	2904
NC_000913.3	4171031	4171032	+	rRNA	rrlB	4168640	4171544	2904
NC_000913.3	4171046	4171047	+	rRNA	rrlB	4168640	4171544	2904
NC_000913.3	4171050	4171051	+	rRNA	rrlB	4168640	4171544	2904
NC_000913.3	4171051	4171052	+	rRNA	rrlB	4168640	4171544	2904
NC_000913.3	4171057	4171058	+	rRNA	rrlB	4168640	4171544	2904
NC_000913.3	4171064	4171065	+	rRNA	rrlB	4168640	4171544	2904
NC_000913.3	4171071	4171072	+	rRNA	rrlB	4168640	4171544	2904
NC_000913.3	4171087	4171088	+	rRNA	rrlB	4168640	4171544	2904
NC_000913.3	4171089	4171090	+	rRNA	rrlB	4168640	4171544	2904
NC_000913.3	4171090	4171091	+	rRNA	rrlB	4168640	4171544	2904
NC_000913.3	4171092	4171093	+	rRNA	rrlB	4168640	4171544	2904
NC_000913.3	4171098	4171099	+	rRNA	rrlB	4168640	4171544	2904
NC_000913.3	4171100	4171101	+	rRNA	rrlB	4168640	4171544	2904
NC_000913.3	4171107	4171108	+	rRNA	rrlB	4168640	4171544	2904
NC_000913.3	4171108	4171109	+	rRNA	rrlB	4168640	4171544	2904
NC_000913.3	4171117	4171118	+	rRNA	rrlB	4168640	4171544	2904
NC_000913.3	4171121	4171122	+	rRNA	rrlB	4168640	4171544	2904
NC_000913.3	4171136	4171137	+	rRNA	rrlB	4168640	4171544	2904
NC_000913.3	4171142	4171143	+	rRNA	rrlB	4168640	4171544	2904
NC_000913.3	4171173	4171174	+	rRNA	rrlB	4168640	4171544	2904
NC_000913.3	4171181	4171182	+	rRNA	rrlB	4168640	4171544	2904
NC_000913.3	4171186	4171187	+	rRNA	rrlB	4168640	4171544	2904
NC_000913.3	4171199	4171200	+	rRNA	rrlB	4168640	4171544	2904
NC_000913.3	4171211	4171212	+	rRNA	rrlB	4168640	4171544	2904
NC_000913.3	4171216	4171217	+	rRNA	rrlB	4168640	4171544	2904
NC_000913.3	4171226	4171227	+	rRNA	rrlB	4168640	4171544	2904
NC_000913.3	4171229	4171230	+	rRNA	rrlB	4168640	4171544	2904
NC_000913.3	4171237	4171238	+	rRNA	rrlB	4168640	4171544	2904
NC_000913.3	4171239	4171240	+	rRNA	rrlB	4168640	4171544	2904
NC_000913.3	4171241	4171242	+	rRNA	rrlB	4168640	4171544	2904
NC_000913.3	4171253	4171254	+	rRNA	rrlB	4168640	4171544	2904
NC_000913.3	4171271	4171272	+	rRNA	rrlB	4168640	4171544	2904
NC_000913.3	4171273	4171274	+	rRNA	rrlB	4168640	4171544	2904
NC_000913.3	4171274	4171275	+	rRNA	rrlB	4168640	4171544	2904
NC_000913.3	4171278	4171279	+	rRNA	rrlB	4168640	4171544	2904
NC_000913.3	4171293	4171294	+	rRNA	rrlB	4168640	4171544	2904
NC_000913.3	4171296	4171297	+	rRNA	rrlB	4168640	4171544	2904
NC_000913.3	4171299	4171300	+	rRNA	rrlB	4168640	4171544	2904
NC_000913.3	4171314	4171315	+	rRNA	rrlB	4168640	4171544	2904
NC_000913.3	4171339	4171340	+	rRNA	rrlB	4168640	4171544	2904
NC_000913.3	4171345	4171346	+	rRNA	rrlB	4168640	4171544	2904
NC_000913.3	4171350	4171351	+	rRNA	rrlB	4168640	4171544	2904
NC_000913.3	4171360	4171361	+	rRNA	rrlB	4168640	4171544	2904
NC_000913.3	4171365	4171366	+	rRNA	rrlB	4168640	4171544	2904
NC_000913.3	4171366	4171367	+	rRNA	rrlB	4168640	4171544	2904
NC_000913.3	4171375	4171376	+	rRNA	rrlB	4168640	4171544	2904
NC_000913.3	4171377	4171378	+	rRNA	rrlB	4168640	4171544	2904
NC_000913.3	4171404	4171405	+	rRNA	rrlB	4168640	4171544	2904
NC_000913.3	4171415	4171416	+	rRNA	rrlB	4168640	4171544	2904
NC_000913.3	4171417	4171418	+	rRNA	rrlB	4168640	4171544	2904
NC_000913.3	4171420	4171421	+	rRNA	rrlB	4168640	4171544	2904
NC_000913.3	4171431	4171432	+	rRNA	rrlB	4168640	4171544	2904
NC_000913.3	4171438	4171439	+	rRNA	rrlB	4168640	4171544	2904
NC_000913.3	4171439	4171440	+	rRNA	rrlB	4168640	4171544	2904
NC_000913.3	4171448	4171449	+	rRNA	rrlB	4168640	4171544	2904
NC_000913.3	4171449	4171450	+	rRNA	rrlB	4168640	4171544	2904
NC_000913.3	4171452	4171453	+	rRNA	rrlB	4168640	4171544	2904
NC_000913.3	4171459	4171460	+	rRNA	rrlB	4168640	4171544	2904
NC_000913.3	4171460	4171461	+	rRNA	rrlB	4168640	4171544	2904
NC_000913.3	4171474	4171475	+	rRNA	rrlB	4168640	4171544	2904
NC_000913.3	4171489	4171490	+	rRNA	rrlB	4168640	4171544	2904
NC_000913.3	4171490	4171491	+	rRNA	rrlB	4168640	4171544	2904
NC_000913.3	4171499	4171500	+	rRNA	rrlB	4168640	4171544	2904
NC_000913.3	4171507	4171508	+	rRNA	rrlB	4168640	4171544	2904
NC_000913.3	4171511	4171512	+	rRNA	rrlB	4168640	4171544	2904
NC_000913.3	4210272	4210273	+	rRNA	rrlE	4210042	4212946	2904
NC_000913.3	4210320	4210321	+	rRNA	rrlE	4210042	4212946	2904
NC_000913.3	4210361	4210362	+	rRNA	rrlE	4210042	4212946	2904
NC_000913.3	4210365	4210366	+	rRNA	rrlE	4210042	4212946	2904
NC_000913.3	4210381	4210382	+	rRNA	rrlE	4210042	4212946	2904
NC_000913.3	4210395	4210396	+	rRNA	rrlE	4210042	4212946	2904
NC_000913.3	4210425	4210426	+	rRNA	rrlE	4210042	4212946	2904
NC_000913.3	4210469	4210470	+	rRNA	rrlE	4210042	4212946	2904
NC_000913.3	4210471	4210472	+	rRNA	rrlE	4210042	4212946	2904
NC_000913.3	4210473	4210474	+	rRNA	rrlE	4210042	4212946	2904
NC_000913.3	4210484	4210485	+	rRNA	rrlE	4210042	4212946	2904
NC_000913.3	4210490	4210491	+	rRNA	rrlE	4210042	4212946	2904
NC_000913.3	4210511	4210512	+	rRNA	rrlE	4210042	4212946	2904
NC_000913.3	4210988	4210989	+	rRNA	rrlE	4210042	4212946	2904
NC_000913.3	4211137	4211138	+	rRNA	rrlE	4210042	4212946	2904
NC_000913.3	4211454	4211455	+	rRNA	rrlE	4210042	4212946	2904
NC_000913.3	4211510	4211511	+	rRNA	rrlE	4210042	4212946	2904
NC_000913.3	4211573	4211574	+	rRNA	rrlE	4210042	4212946	2904
NC_000913.3	4211639	4211640	+	rRNA	rrlE	4210042	4212946	2904
NC_000913.3	4211657	4211658	+	rRNA	rrlE	4210042	4212946	2904
NC_000913.3	4211849	4211850	+	rRNA	rrlE	4210042	4212946	2904
NC_000913.3	4211894	4211895	+	rRNA	rrlE	4210042	4212946	2904
NC_000913.3	4211953	4211954	+	rRNA	rrlE	4210042	4212946	2904
NC_000913.3	4211954	4211955	+	rRNA	rrlE	4210042	4212946	2904
NC_000913.3	4211957	4211958	+	rRNA	rrlE	4210042	4212946	2904
NC_000913.3	4211959	4211960	+	rRNA	rrlE	4210042	4212946	2904
NC_000913.3	4211960	4211961	+	rRNA	rrlE	4210042	4212946	2904
NC_000913.3	4211968	4211969	+	rRNA	rrlE	4210042	4212946	2904
NC_000913.3	4212001	4212002	+	rRNA	rrlE	4210042	4212946	2904
NC_000913.3	4212010	4212011	+	rRNA	rrlE	4210042	4212946	2904
NC_000913.3	4212044	4212045	+	rRNA	rrlE	4210042	4212946	2904
NC_000913.3	4212071	4212072	+	rRNA	rrlE	4210042	4212946	2904
NC_000913.3	4212092	4212093	+	rRNA	rrlE	4210042	4212946	2904
NC_000913.3	4212111	4212112	+	rRNA	rrlE	4210042	4212946	2904
NC_000913.3	4212188	4212189	+	rRNA	rrlE	4210042	4212946	2904
NC_000913.3	4212195	4212196	+	rRNA	rrlE	4210042	4212946	2904
NC_000913.3	4212212	4212213	+	rRNA	rrlE	4210042	4212946	2904
NC_000913.3	4212239	4212240	+	rRNA	rrlE	4210042	4212946	2904
NC_000913.3	4212288	4212289	+	rRNA	rrlE	4210042	4212946	2904
NC_000913.3	4212322	4212323	+	rRNA	rrlE	4210042	4212946	2904
NC_000913.3	4212328	4212329	+	rRNA	rrlE	4210042	4212946	2904
NC_000913.3	4212338	4212339	+	rRNA	rrlE	4210042	4212946	2904
NC_000913.3	4212339	4212340	+	rRNA	rrlE	4210042	4212946	2904
NC_000913.3	4212350	4212351	+	rRNA	rrlE	4210042	4212946	2904
NC_000913.3	4212352	4212353	+	rRNA	rrlE	4210042	4212946	2904
NC_000913.3	4212358	4212359	+	rRNA	rrlE	4210042	4212946	2904
NC_000913.3	4212363	4212364	+	rRNA	rrlE	4210042	4212946	2904
NC_000913.3	4212387	4212388	+	rRNA	rrlE	4210042	4212946	2904
NC_000913.3	4212393	4212394	+	rRNA	rrlE	4210042	4212946	2904
NC_000913.3	4212399	4212400	+	rRNA	rrlE	4210042	4212946	2904
NC_000913.3	4212417	4212418	+	rRNA	rrlE	4210042	4212946	2904
NC_000913.3	4212418	4212419	+	rRNA	rrlE	4210042	4212946	2904
NC_000913.3	4212419	4212420	+	rRNA	rrlE	4210042	4212946	2904
NC_000913.3	4212429	4212430	+	rRNA	rrlE	4210042	4212946	2904
NC_000913.3	4212433	4212434	+	rRNA	rrlE	4210042	4212946	2904
NC_000913.3	4212448	4212449	+	rRNA	rrlE	4210042	4212946	2904
NC_000913.3	4212452	4212453	+	rRNA	rrlE	4210042	4212946	2904
NC_000913.3	4212453	4212454	+	rRNA	rrlE	4210042	4212946	2904
NC_000913.3	4212459	4212460	+	rRNA	rrlE	4210042	4212946	2904
NC_000913.3	4212466	4212467	+	rRNA	rrlE	4210042	4212946	2904
NC_000913.3	4212473	4212474	+	rRNA	rrlE	4210042	4212946	2904
NC_000913.3	4212480	4212481	+	rRNA	rrlE	4210042	4212946	2904
NC_000913.3	4212489	4212490	+	rRNA	rrlE	4210042	4212946	2904
NC_000913.3	4212491	4212492	+	rRNA	rrlE	4210042	4212946	2904
NC_000913.3	4212492	4212493	+	rRNA	rrlE	4210042	4212946	2904
NC_000913.3	4212494	4212495	+	rRNA	rrlE	4210042	4212946	2904
NC_000913.3	4212500	4212501	+	rRNA	rrlE	4210042	4212946	2904
NC_000913.3	4212502	4212503	+	rRNA	rrlE	4210042	4212946	2904
NC_000913.3	4212510	4212511	+	rRNA	rrlE	4210042	4212946	2904
NC_000913.3	4212512	4212513	+	rRNA	rrlE	4210042	4212946	2904
NC_000913.3	4212519	4212520	+	rRNA	rrlE	4210042	4212946	2904
NC_000913.3	4212523	4212524	+	rRNA	rrlE	4210042	4212946	2904
NC_000913.3	4212538	4212539	+	rRNA	rrlE	4210042	4212946	2904
NC_000913.3	4212544	4212545	+	rRNA	rrlE	4210042	4212946	2904
NC_000913.3	4212571	4212572	+	rRNA	rrlE	4210042	4212946	2904
NC_000913.3	4212575	4212576	+	rRNA	rrlE	4210042	4212946	2904
NC_000913.3	4212583	4212584	+	rRNA	rrlE	4210042	4212946	2904
NC_000913.3	4212588	4212589	+	rRNA	rrlE	4210042	4212946	2904
NC_000913.3	4212601	4212602	+	rRNA	rrlE	4210042	4212946	2904
NC_000913.3	4212613	4212614	+	rRNA	rrlE	4210042	4212946	2904
NC_000913.3	4212618	4212619	+	rRNA	rrlE	4210042	4212946	2904
NC_000913.3	4212628	4212629	+	rRNA	rrlE	4210042	4212946	2904
NC_000913.3	4212630	4212631	+	rRNA	rrlE	4210042	4212946	2904
NC_000913.3	4212631	4212632	+	rRNA	rrlE	4210042	4212946	2904
NC_000913.3	4212639	4212640	+	rRNA	rrlE	4210042	4212946	2904
NC_000913.3	4212641	4212642	+	rRNA	rrlE	4210042	4212946	2904
NC_000913.3	4212643	4212644	+	rRNA	rrlE	4210042	4212946	2904
NC_000913.3	4212655	4212656	+	rRNA	rrlE	4210042	4212946	2904
NC_000913.3	4212673	4212674	+	rRNA	rrlE	4210042	4212946	2904
NC_000913.3	4212675	4212676	+	rRNA	rrlE	4210042	4212946	2904
NC_000913.3	4212676	4212677	+	rRNA	rrlE	4210042	4212946	2904
NC_000913.3	4212680	4212681	+	rRNA	rrlE	4210042	4212946	2904
NC_000913.3	4212695	4212696	+	rRNA	rrlE	4210042	4212946	2904
NC_000913.3	4212698	4212699	+	rRNA	rrlE	4210042	4212946	2904
NC_000913.3	4212701	4212702	+	rRNA	rrlE	4210042	4212946	2904
NC_000913.3	4212716	4212717	+	rRNA	rrlE	4210042	4212946	2904
NC_000913.3	4212741	4212742	+	rRNA	rrlE	4210042	4212946	2904
NC_000913.3	4212747	4212748	+	rRNA	rrlE	4210042	4212946	2904
NC_000913.3	4212752	4212753	+	rRNA	rrlE	4210042	4212946	2904
NC_000913.3	4212762	4212763	+	rRNA	rrlE	4210042	4212946	2904
NC_000913.3	4212767	4212768	+	rRNA	rrlE	4210042	4212946	2904
NC_000913.3	4212768	4212769	+	rRNA	rrlE	4210042	4212946	2904
NC_000913.3	4212777	4212778	+	rRNA	rrlE	4210042	4212946	2904
NC_000913.3	4212779	4212780	+	rRNA	rrlE	4210042	4212946	2904
NC_000913.3	4212806	4212807	+	rRNA	rrlE	4210042	4212946	2904
NC_000913.3	4212817	4212818	+	rRNA	rrlE	4210042	4212946	2904
NC_000913.3	4212819	4212820	+	rRNA	rrlE	4210042	4212946	2904
NC_000913.3	4212822	4212823	+	rRNA	rrlE	4210042	4212946	2904
NC_000913.3	4212833	4212834	+	rRNA	rrlE	4210042	4212946	2904
NC_000913.3	4212841	4212842	+	rRNA	rrlE	4210042	4212946	2904
NC_000913.3	4212843	4212844	+	rRNA	rrlE	4210042	4212946	2904
NC_000913.3	4212850	4212851	+	rRNA	rrlE	4210042	4212946	2904
NC_000913.3	4212851	4212852	+	rRNA	rrlE	4210042	4212946	2904
NC_000913.3	4212854	4212855	+	rRNA	rrlE	4210042	4212946	2904
NC_000913.3	4212861	4212862	+	rRNA	rrlE	4210042	4212946	2904
NC_000913.3	4212862	4212863	+	rRNA	rrlE	4210042	4212946	2904
NC_000913.3	4212867	4212868	+	rRNA	rrlE	4210042	4212946	2904
NC_000913.3	4212876	4212877	+	rRNA	rrlE	4210042	4212946	2904
NC_000913.3	4212891	4212892	+	rRNA	rrlE	4210042	4212946	2904
NC_000913.3	4212892	4212893	+	rRNA	rrlE	4210042	4212946	2904
NC_000913.3	4212901	4212902	+	rRNA	rrlE	4210042	4212946	2904
NC_000913.3	4212909	4212910	+	rRNA	rrlE	4210042	4212946	2904
NC_000913.3	4212913	4212914	+	rRNA	rrlE	4210042	4212946	2904
NC_000913.3	4212923	4212924	+	rRNA	rrlE	4210042	4212946	2904
NC_000913.3	4212934	4212935	+	rRNA	rrlE	4210042	4212946	2904
NC_000913.3	4212940	4212941	+	rRNA	rrlE	4210042	4212946	2904
NC_000913.3	3943933	3943934	+	rRNA	rrlC	3943703	3946607	2904
NC_000913.3	3943981	3943982	+	rRNA	rrlC	3943703	3946607	2904
NC_000913.3	3944026	3944027	+	rRNA	rrlC	3943703	3946607	2904
NC_000913.3	3944042	3944043	+	rRNA	rrlC	3943703	3946607	2904
NC_000913.3	3944054	3944055	+	rRNA	rrlC	3943703	3946607	2904
NC_000913.3	3944058	3944059	+	rRNA	rrlC	3943703	3946607	2904
NC_000913.3	3944064	3944065	+	rRNA	rrlC	3943703	3946607	2904
NC_000913.3	3944084	3944085	+	rRNA	rrlC	3943703	3946607	2904
NC_000913.3	3944086	3944087	+	rRNA	rrlC	3943703	3946607	2904
NC_000913.3	3944124	3944125	+	rRNA	rrlC	3943703	3946607	2904
NC_000913.3	3944132	3944133	+	rRNA	rrlC	3943703	3946607	2904
NC_000913.3	3944145	3944146	+	rRNA	rrlC	3943703	3946607	2904
NC_000913.3	3944151	3944152	+	rRNA	rrlC	3943703	3946607	2904
NC_000913.3	3944168	3944169	+	rRNA	rrlC	3943703	3946607	2904
NC_000913.3	3944172	3944173	+	rRNA	rrlC	3943703	3946607	2904
NC_000913.3	3944194	3944195	+	rRNA	rrlC	3943703	3946607	2904
NC_000913.3	3945171	3945172	+	rRNA	rrlC	3943703	3946607	2904
NC_000913.3	3945234	3945235	+	rRNA	rrlC	3943703	3946607	2904
NC_000913.3	3945318	3945319	+	rRNA	rrlC	3943703	3946607	2904
NC_000913.3	3945496	3945497	+	rRNA	rrlC	3943703	3946607	2904
NC_000913.3	3945510	3945511	+	rRNA	rrlC	3943703	3946607	2904
NC_000913.3	3945603	3945604	+	rRNA	rrlC	3943703	3946607	2904
NC_000913.3	3945614	3945615	+	rRNA	rrlC	3943703	3946607	2904
NC_000913.3	3945615	3945616	+	rRNA	rrlC	3943703	3946607	2904
NC_000913.3	3945618	3945619	+	rRNA	rrlC	3943703	3946607	2904
NC_000913.3	3945620	3945621	+	rRNA	rrlC	3943703	3946607	2904
NC_000913.3	3945621	3945622	+	rRNA	rrlC	3943703	3946607	2904
NC_000913.3	3945629	3945630	+	rRNA	rrlC	3943703	3946607	2904
NC_000913.3	3945638	3945639	+	rRNA	rrlC	3943703	3946607	2904
NC_000913.3	3945662	3945663	+	rRNA	rrlC	3943703	3946607	2904
NC_000913.3	3945671	3945672	+	rRNA	rrlC	3943703	3946607	2904
NC_000913.3	3945700	3945701	+	rRNA	rrlC	3943703	3946607	2904
NC_000913.3	3945705	3945706	+	rRNA	rrlC	3943703	3946607	2904
NC_000913.3	3945711	3945712	+	rRNA	rrlC	3943703	3946607	2904
NC_000913.3	3945732	3945733	+	rRNA	rrlC	3943703	3946607	2904
NC_000913.3	3945739	3945740	+	rRNA	rrlC	3943703	3946607	2904
NC_000913.3	3945753	3945754	+	rRNA	rrlC	3943703	3946607	2904
NC_000913.3	3945772	3945773	+	rRNA	rrlC	3943703	3946607	2904
NC_000913.3	3945816	3945817	+	rRNA	rrlC	3943703	3946607	2904
NC_000913.3	3945849	3945850	+	rRNA	rrlC	3943703	3946607	2904
NC_000913.3	3945856	3945857	+	rRNA	rrlC	3943703	3946607	2904
NC_000913.3	3945873	3945874	+	rRNA	rrlC	3943703	3946607	2904
NC_000913.3	3945927	3945928	+	rRNA	rrlC	3943703	3946607	2904
NC_000913.3	3945949	3945950	+	rRNA	rrlC	3943703	3946607	2904
NC_000913.3	3945969	3945970	+	rRNA	rrlC	3943703	3946607	2904
NC_000913.3	3945975	3945976	+	rRNA	rrlC	3943703	3946607	2904
NC_000913.3	3945980	3945981	+	rRNA	rrlC	3943703	3946607	2904
NC_000913.3	3945983	3945984	+	rRNA	rrlC	3943703	3946607	2904
NC_000913.3	3945986	3945987	+	rRNA	rrlC	3943703	3946607	2904
NC_000913.3	3945989	3945990	+	rRNA	rrlC	3943703	3946607	2904
NC_000913.3	3945999	3946000	+	rRNA	rrlC	3943703	3946607	2904
NC_000913.3	3946000	3946001	+	rRNA	rrlC	3943703	3946607	2904
NC_000913.3	3946011	3946012	+	rRNA	rrlC	3943703	3946607	2904
NC_000913.3	3946013	3946014	+	rRNA	rrlC	3943703	3946607	2904
NC_000913.3	3946019	3946020	+	rRNA	rrlC	3943703	3946607	2904
NC_000913.3	3946024	3946025	+	rRNA	rrlC	3943703	3946607	2904
NC_000913.3	3946030	3946031	+	rRNA	rrlC	3943703	3946607	2904
NC_000913.3	3946048	3946049	+	rRNA	rrlC	3943703	3946607	2904
NC_000913.3	3946054	3946055	+	rRNA	rrlC	3943703	3946607	2904
NC_000913.3	3946060	3946061	+	rRNA	rrlC	3943703	3946607	2904
NC_000913.3	3946078	3946079	+	rRNA	rrlC	3943703	3946607	2904
NC_000913.3	3946079	3946080	+	rRNA	rrlC	3943703	3946607	2904
NC_000913.3	3946080	3946081	+	rRNA	rrlC	3943703	3946607	2904
NC_000913.3	3946090	3946091	+	rRNA	rrlC	3943703	3946607	2904
NC_000913.3	3946094	3946095	+	rRNA	rrlC	3943703	3946607	2904
NC_000913.3	3946109	3946110	+	rRNA	rrlC	3943703	3946607	2904
NC_000913.3	3946113	3946114	+	rRNA	rrlC	3943703	3946607	2904
NC_000913.3	3946114	3946115	+	rRNA	rrlC	3943703	3946607	2904
NC_000913.3	3946120	3946121	+	rRNA	rrlC	3943703	3946607	2904
NC_000913.3	3946127	3946128	+	rRNA	rrlC	3943703	3946607	2904
NC_000913.3	3946134	3946135	+	rRNA	rrlC	3943703	3946607	2904
NC_000913.3	3946141	3946142	+	rRNA	rrlC	3943703	3946607	2904
NC_000913.3	3946150	3946151	+	rRNA	rrlC	3943703	3946607	2904
NC_000913.3	3946152	3946153	+	rRNA	rrlC	3943703	3946607	2904
NC_000913.3	3946153	3946154	+	rRNA	rrlC	3943703	3946607	2904
NC_000913.3	3946155	3946156	+	rRNA	rrlC	3943703	3946607	2904
NC_000913.3	3946161	3946162	+	rRNA	rrlC	3943703	3946607	2904
NC_000913.3	3946163	3946164	+	rRNA	rrlC	3943703	3946607	2904
NC_000913.3	3946171	3946172	+	rRNA	rrlC	3943703	3946607	2904
NC_000913.3	3946173	3946174	+	rRNA	rrlC	3943703	3946607	2904
NC_000913.3	3946180	3946181	+	rRNA	rrlC	3943703	3946607	2904
NC_000913.3	3946184	3946185	+	rRNA	rrlC	3943703	3946607	2904
NC_000913.3	3946199	3946200	+	rRNA	rrlC	3943703	3946607	2904
NC_000913.3	3946205	3946206	+	rRNA	rrlC	3943703	3946607	2904
NC_000913.3	3946215	3946216	+	rRNA	rrlC	3943703	3946607	2904
NC_000913.3	3946236	3946237	+	rRNA	rrlC	3943703	3946607	2904
NC_000913.3	3946244	3946245	+	rRNA	rrlC	3943703	3946607	2904
NC_000913.3	3946249	3946250	+	rRNA	rrlC	3943703	3946607	2904
NC_000913.3	3946262	3946263	+	rRNA	rrlC	3943703	3946607	2904
NC_000913.3	3946274	3946275	+	rRNA	rrlC	3943703	3946607	2904
NC_000913.3	3946279	3946280	+	rRNA	rrlC	3943703	3946607	2904
NC_000913.3	3946289	3946290	+	rRNA	rrlC	3943703	3946607	2904
NC_000913.3	3946291	3946292	+	rRNA	rrlC	3943703	3946607	2904
NC_000913.3	3946292	3946293	+	rRNA	rrlC	3943703	3946607	2904
NC_000913.3	3946300	3946301	+	rRNA	rrlC	3943703	3946607	2904
NC_000913.3	3946302	3946303	+	rRNA	rrlC	3943703	3946607	2904
NC_000913.3	3946304	3946305	+	rRNA	rrlC	3943703	3946607	2904
NC_000913.3	3946316	3946317	+	rRNA	rrlC	3943703	3946607	2904
NC_000913.3	3946334	3946335	+	rRNA	rrlC	3943703	3946607	2904
NC_000913.3	3946336	3946337	+	rRNA	rrlC	3943703	3946607	2904
NC_000913.3	3946337	3946338	+	rRNA	rrlC	3943703	3946607	2904
NC_000913.3	3946341	3946342	+	rRNA	rrlC	3943703	3946607	2904
NC_000913.3	3946356	3946357	+	rRNA	rrlC	3943703	3946607	2904
NC_000913.3	3946359	3946360	+	rRNA	rrlC	3943703	3946607	2904
NC_000913.3	3946362	3946363	+	rRNA	rrlC	3943703	3946607	2904
NC_000913.3	3946377	3946378	+	rRNA	rrlC	3943703	3946607	2904
NC_000913.3	3946402	3946403	+	rRNA	rrlC	3943703	3946607	2904
NC_000913.3	3946408	3946409	+	rRNA	rrlC	3943703	3946607	2904
NC_000913.3	3946413	3946414	+	rRNA	rrlC	3943703	3946607	2904
NC_000913.3	3946423	3946424	+	rRNA	rrlC	3943703	3946607	2904
NC_000913.3	3946428	3946429	+	rRNA	rrlC	3943703	3946607	2904
NC_000913.3	3946429	3946430	+	rRNA	rrlC	3943703	3946607	2904
NC_000913.3	3946438	3946439	+	rRNA	rrlC	3943703	3946607	2904
NC_000913.3	3946440	3946441	+	rRNA	rrlC	3943703	3946607	2904
NC_000913.3	3946467	3946468	+	rRNA	rrlC	3943703	3946607	2904
NC_000913.3	3946478	3946479	+	rRNA	rrlC	3943703	3946607	2904
NC_000913.3	3946480	3946481	+	rRNA	rrlC	3943703	3946607	2904
NC_000913.3	3946483	3946484	+	rRNA	rrlC	3943703	3946607	2904
NC_000913.3	3946494	3946495	+	rRNA	rrlC	3943703	3946607	2904
NC_000913.3	3946502	3946503	+	rRNA	rrlC	3943703	3946607	2904
NC_000913.3	3946504	3946505	+	rRNA	rrlC	3943703	3946607	2904
NC_000913.3	3946511	3946512	+	rRNA	rrlC	3943703	3946607	2904
NC_000913.3	3946515	3946516	+	rRNA	rrlC	3943703	3946607	2904
NC_000913.3	3946522	3946523	+	rRNA	rrlC	3943703	3946607	2904
NC_000913.3	3946523	3946524	+	rRNA	rrlC	3943703	3946607	2904
NC_000913.3	3946528	3946529	+	rRNA	rrlC	3943703	3946607	2904
NC_000913.3	3946537	3946538	+	rRNA	rrlC	3943703	3946607	2904
NC_000913.3	3946552	3946553	+	rRNA	rrlC	3943703	3946607	2904
NC_000913.3	3946553	3946554	+	rRNA	rrlC	3943703	3946607	2904
NC_000913.3	3946562	3946563	+	rRNA	rrlC	3943703	3946607	2904
NC_000913.3	3946570	3946571	+	rRNA	rrlC	3943703	3946607	2904
NC_000913.3	3946574	3946575	+	rRNA	rrlC	3943703	3946607	2904
NC_000913.3	3946584	3946585	+	rRNA	rrlC	3943703	3946607	2904
NC_000913.3	3946595	3946596	+	rRNA	rrlC	3943703	3946607	2904
NC_000913.3	3946601	3946602	+	rRNA	rrlC	3943703	3946607	2904
NC_000913.3	225876	225877	+	rRNA	rrlH	225758	228662	2904
NC_000913.3	225988	225989	+	rRNA	rrlH	225758	228662	2904
NC_000913.3	226036	226037	+	rRNA	rrlH	225758	228662	2904
NC_000913.3	226081	226082	+	rRNA	rrlH	225758	228662	2904
NC_000913.3	226097	226098	+	rRNA	rrlH	225758	228662	2904
NC_000913.3	226111	226112	+	rRNA	rrlH	225758	228662	2904
NC_000913.3	226141	226142	+	rRNA	rrlH	225758	228662	2904
NC_000913.3	226179	226180	+	rRNA	rrlH	225758	228662	2904
NC_000913.3	226196	226197	+	rRNA	rrlH	225758	228662	2904
NC_000913.3	226200	226201	+	rRNA	rrlH	225758	228662	2904
NC_000913.3	226223	226224	+	rRNA	rrlH	225758	228662	2904
NC_000913.3	227289	227290	+	rRNA	rrlH	225758	228662	2904
NC_000913.3	227292	227293	+	rRNA	rrlH	225758	228662	2904
NC_000913.3	227340	227341	+	rRNA	rrlH	225758	228662	2904
NC_000913.3	227373	227374	+	rRNA	rrlH	225758	228662	2904
NC_000913.3	227669	227670	+	rRNA	rrlH	225758	228662	2904
NC_000913.3	227670	227671	+	rRNA	rrlH	225758	228662	2904
NC_000913.3	227673	227674	+	rRNA	rrlH	225758	228662	2904
NC_000913.3	227675	227676	+	rRNA	rrlH	225758	228662	2904
NC_000913.3	227676	227677	+	rRNA	rrlH	225758	228662	2904
NC_000913.3	227684	227685	+	rRNA	rrlH	225758	228662	2904
NC_000913.3	227717	227718	+	rRNA	rrlH	225758	228662	2904
NC_000913.3	227726	227727	+	rRNA	rrlH	225758	228662	2904
NC_000913.3	227760	227761	+	rRNA	rrlH	225758	228662	2904
NC_000913.3	227787	227788	+	rRNA	rrlH	225758	228662	2904
NC_000913.3	227827	227828	+	rRNA	rrlH	225758	228662	2904
NC_000913.3	227911	227912	+	rRNA	rrlH	225758	228662	2904
NC_000913.3	227928	227929	+	rRNA	rrlH	225758	228662	2904
NC_000913.3	227955	227956	+	rRNA	rrlH	225758	228662	2904
NC_000913.3	227962	227963	+	rRNA	rrlH	225758	228662	2904
NC_000913.3	227982	227983	+	rRNA	rrlH	225758	228662	2904
NC_000913.3	228004	228005	+	rRNA	rrlH	225758	228662	2904
NC_000913.3	228038	228039	+	rRNA	rrlH	225758	228662	2904
NC_000913.3	228041	228042	+	rRNA	rrlH	225758	228662	2904
NC_000913.3	228044	228045	+	rRNA	rrlH	225758	228662	2904
NC_000913.3	228045	228046	+	rRNA	rrlH	225758	228662	2904
NC_000913.3	228054	228055	+	rRNA	rrlH	225758	228662	2904
NC_000913.3	228055	228056	+	rRNA	rrlH	225758	228662	2904
NC_000913.3	228066	228067	+	rRNA	rrlH	225758	228662	2904
NC_000913.3	228068	228069	+	rRNA	rrlH	225758	228662	2904
NC_000913.3	228074	228075	+	rRNA	rrlH	225758	228662	2904
NC_000913.3	228079	228080	+	rRNA	rrlH	225758	228662	2904
NC_000913.3	228103	228104	+	rRNA	rrlH	225758	228662	2904
NC_000913.3	228109	228110	+	rRNA	rrlH	225758	228662	2904
NC_000913.3	228115	228116	+	rRNA	rrlH	225758	228662	2904
NC_000913.3	228133	228134	+	rRNA	rrlH	225758	228662	2904
NC_000913.3	228134	228135	+	rRNA	rrlH	225758	228662	2904
NC_000913.3	228135	228136	+	rRNA	rrlH	225758	228662	2904
NC_000913.3	228145	228146	+	rRNA	rrlH	225758	228662	2904
NC_000913.3	228149	228150	+	rRNA	rrlH	225758	228662	2904
NC_000913.3	228163	228164	+	rRNA	rrlH	225758	228662	2904
NC_000913.3	228164	228165	+	rRNA	rrlH	225758	228662	2904
NC_000913.3	228168	228169	+	rRNA	rrlH	225758	228662	2904
NC_000913.3	228169	228170	+	rRNA	rrlH	225758	228662	2904
NC_000913.3	228175	228176	+	rRNA	rrlH	225758	228662	2904
NC_000913.3	228182	228183	+	rRNA	rrlH	225758	228662	2904
NC_000913.3	228189	228190	+	rRNA	rrlH	225758	228662	2904
NC_000913.3	228205	228206	+	rRNA	rrlH	225758	228662	2904
NC_000913.3	228207	228208	+	rRNA	rrlH	225758	228662	2904
NC_000913.3	228208	228209	+	rRNA	rrlH	225758	228662	2904
NC_000913.3	228210	228211	+	rRNA	rrlH	225758	228662	2904
NC_000913.3	228216	228217	+	rRNA	rrlH	225758	228662	2904
NC_000913.3	228218	228219	+	rRNA	rrlH	225758	228662	2904
NC_000913.3	228225	228226	+	rRNA	rrlH	225758	228662	2904
NC_000913.3	228226	228227	+	rRNA	rrlH	225758	228662	2904
NC_000913.3	228235	228236	+	rRNA	rrlH	225758	228662	2904
NC_000913.3	228239	228240	+	rRNA	rrlH	225758	228662	2904
NC_000913.3	228254	228255	+	rRNA	rrlH	225758	228662	2904
NC_000913.3	228260	228261	+	rRNA	rrlH	225758	228662	2904
NC_000913.3	228287	228288	+	rRNA	rrlH	225758	228662	2904
NC_000913.3	228291	228292	+	rRNA	rrlH	225758	228662	2904
NC_000913.3	228299	228300	+	rRNA	rrlH	225758	228662	2904
NC_000913.3	228304	228305	+	rRNA	rrlH	225758	228662	2904
NC_000913.3	228317	228318	+	rRNA	rrlH	225758	228662	2904
NC_000913.3	228329	228330	+	rRNA	rrlH	225758	228662	2904
NC_000913.3	228334	228335	+	rRNA	rrlH	225758	228662	2904
NC_000913.3	228344	228345	+	rRNA	rrlH	225758	228662	2904
NC_000913.3	228346	228347	+	rRNA	rrlH	225758	228662	2904
NC_000913.3	228347	228348	+	rRNA	rrlH	225758	228662	2904
NC_000913.3	228355	228356	+	rRNA	rrlH	225758	228662	2904
NC_000913.3	228357	228358	+	rRNA	rrlH	225758	228662	2904
NC_000913.3	228359	228360	+	rRNA	rrlH	225758	228662	2904
NC_000913.3	228371	228372	+	rRNA	rrlH	225758	228662	2904
NC_000913.3	228389	228390	+	rRNA	rrlH	225758	228662	2904
NC_000913.3	228391	228392	+	rRNA	rrlH	225758	228662	2904
NC_000913.3	228392	228393	+	rRNA	rrlH	225758	228662	2904
NC_000913.3	228396	228397	+	rRNA	rrlH	225758	228662	2904
NC_000913.3	228411	228412	+	rRNA	rrlH	225758	228662	2904
NC_000913.3	228414	228415	+	rRNA	rrlH	225758	228662	2904
NC_000913.3	228417	228418	+	rRNA	rrlH	225758	228662	2904
NC_000913.3	228432	228433	+	rRNA	rrlH	225758	228662	2904
NC_000913.3	228457	228458	+	rRNA	rrlH	225758	228662	2904
NC_000913.3	228463	228464	+	rRNA	rrlH	225758	228662	2904
NC_000913.3	228468	228469	+	rRNA	rrlH	225758	228662	2904
NC_000913.3	228478	228479	+	rRNA	rrlH	225758	228662	2904
NC_000913.3	228483	228484	+	rRNA	rrlH	225758	228662	2904
NC_000913.3	228484	228485	+	rRNA	rrlH	225758	228662	2904
NC_000913.3	228493	228494	+	rRNA	rrlH	225758	228662	2904
NC_000913.3	228495	228496	+	rRNA	rrlH	225758	228662	2904
NC_000913.3	228522	228523	+	rRNA	rrlH	225758	228662	2904
NC_000913.3	228533	228534	+	rRNA	rrlH	225758	228662	2904
NC_000913.3	228535	228536	+	rRNA	rrlH	225758	228662	2904
NC_000913.3	228538	228539	+	rRNA	rrlH	225758	228662	2904
NC_000913.3	228549	228550	+	rRNA	rrlH	225758	228662	2904
NC_000913.3	228557	228558	+	rRNA	rrlH	225758	228662	2904
NC_000913.3	228559	228560	+	rRNA	rrlH	225758	228662	2904
NC_000913.3	228566	228567	+	rRNA	rrlH	225758	228662	2904
NC_000913.3	228567	228568	+	rRNA	rrlH	225758	228662	2904
NC_000913.3	228570	228571	+	rRNA	rrlH	225758	228662	2904
NC_000913.3	228577	228578	+	rRNA	rrlH	225758	228662	2904
NC_000913.3	228578	228579	+	rRNA	rrlH	225758	228662	2904
NC_000913.3	228583	228584	+	rRNA	rrlH	225758	228662	2904
NC_000913.3	228592	228593	+	rRNA	rrlH	225758	228662	2904
NC_000913.3	228607	228608	+	rRNA	rrlH	225758	228662	2904
NC_000913.3	228608	228609	+	rRNA	rrlH	225758	228662	2904
NC_000913.3	228617	228618	+	rRNA	rrlH	225758	228662	2904
NC_000913.3	228625	228626	+	rRNA	rrlH	225758	228662	2904
NC_000913.3	228629	228630	+	rRNA	rrlH	225758	228662	2904
NC_000913.3	228639	228640	+	rRNA	rrlH	225758	228662	2904
NC_000913.3	228650	228651	+	rRNA	rrlH	225758	228662	2904
NC_000913.3	228656	228657	+	rRNA	rrlH	225758	228662	2904
NC_000913.3	2726371	2726372	-	rRNA	rrlG	2726280	2729184	2904
NC_000913.3	2726458	2726459	-	rRNA	rrlG	2726280	2729184	2904
NC_000913.3	2726582	2726583	-	rRNA	rrlG	2726280	2729184	2904
NC_000913.3	2726584	2726585	-	rRNA	rrlG	2726280	2729184	2904
NC_000913.3	2726586	2726587	-	rRNA	rrlG	2726280	2729184	2904
NC_000913.3	2726612	2726613	-	rRNA	rrlG	2726280	2729184	2904
NC_000913.3	2726637	2726638	-	rRNA	rrlG	2726280	2729184	2904
NC_000913.3	2726681	2726682	-	rRNA	rrlG	2726280	2729184	2904
NC_000913.3	2726687	2726688	-	rRNA	rrlG	2726280	2729184	2904
NC_000913.3	2726723	2726724	-	rRNA	rrlG	2726280	2729184	2904
NC_000913.3	2726725	2726726	-	rRNA	rrlG	2726280	2729184	2904
NC_000913.3	2726734	2726735	-	rRNA	rrlG	2726280	2729184	2904
NC_000913.3	2726736	2726737	-	rRNA	rrlG	2726280	2729184	2904
NC_000913.3	2726806	2726807	-	rRNA	rrlG	2726280	2729184	2904
NC_000913.3	2726862	2726863	-	rRNA	rrlG	2726280	2729184	2904
NC_000913.3	3424181	3424182	-	rRNA	rrlD	3423879	3426783	2904
NC_000913.3	3424183	3424184	-	rRNA	rrlD	3423879	3426783	2904
NC_000913.3	3424185	3424186	-	rRNA	rrlD	3423879	3426783	2904
NC_000913.3	3424211	3424212	-	rRNA	rrlD	3423879	3426783	2904
NC_000913.3	3424235	3424236	-	rRNA	rrlD	3423879	3426783	2904
NC_000913.3	3424280	3424281	-	rRNA	rrlD	3423879	3426783	2904
NC_000913.3	3424286	3424287	-	rRNA	rrlD	3423879	3426783	2904
NC_000913.3	3424324	3424325	-	rRNA	rrlD	3423879	3426783	2904
NC_000913.3	3424335	3424336	-	rRNA	rrlD	3423879	3426783	2904
NC_000913.3	3424395	3424396	-	rRNA	rrlD	3423879	3426783	2904

## Sheet: Table S8
Table S8. Gene ontology (GO) biological process analysis of m6A-containing genes in E. coli.
Analysis Type:	PANTHER Overrepresentation Test (Released 20231017)
Annotation Version and Release Date:	GO Ontology database DOI: 10.5281/zenodo.7942786 Released 2023-01-05
Analyzed List:	upload_1 (Escherichia coli)
Reference List:	Escherichia coli (all genes in database)
Test Type:	FISHER
Correction:	FDR
GO biological process complete	Escherichia coli - REFLIST (4401)	upload_1 (20)	upload_1 (expected)	upload_1 (over/under)	upload_1 (fold Enrichment)	upload_1 (raw P-value)	upload_1 (FDR)
protein unfolding (GO:0043335)	7	2	0.03	+	62.87	0.000687	0.0431
translational elongation (GO:0006414)	14	3	0.06	+	47.15	5.17e-05	0.00837
negative regulation of termination of DNA-templated transcription (GO:0060567)	20	3	0.09	+	33.01	0.000132	0.0145
transcription antitermination (GO:0031564)	20	3	0.09	+	33.01	0.000132	0.014
negative regulation of protein-containing complex disassembly (GO:0043242)	20	3	0.09	+	33.01	0.000132	0.0136
ribosomal small subunit assembly (GO:0000028)	20	3	0.09	+	33.01	0.000132	0.0131
positive regulation of gene expression (GO:0010628)	31	4	0.14	+	28.39	1.46e-05	0.00407
negative regulation of translation (GO:0017148)	26	3	0.12	+	25.39	0.000268	0.0223
ribosomal small subunit biogenesis (GO:0042274)	26	3	0.12	+	25.39	0.000268	0.0217
negative regulation of amide metabolic process (GO:0034249)	27	3	0.12	+	24.45	0.000297	0.0218
negative regulation of cellular component organization (GO:0051129)	27	3	0.12	+	24.45	0.000297	0.0213
regulation of termination of DNA-templated transcription (GO:0031554)	30	3	0.14	+	22	0.000396	0.0271
regulation of protein-containing complex disassembly (GO:0043244)	31	3	0.14	+	21.3	0.000433	0.029
negative regulation of protein metabolic process (GO:0051248)	36	3	0.16	+	18.34	0.000652	0.0418
protein-RNA complex organization (GO:0071826)	52	4	0.24	+	16.93	9.62e-05	0.0134
protein-RNA complex assembly (GO:0022618)	52	4	0.24	+	16.93	9.62e-05	0.0129
ribosome assembly (GO:0042255)	54	4	0.25	+	16.3	0.000111	0.0142
cytoplasmic translation (GO:0002181)	57	4	0.26	+	15.44	0.000135	0.0129
response to temperature stimulus (GO:0009266)	92	6	0.42	+	14.35	3.07e-06	0.00236
non-membrane-bounded organelle assembly (GO:0140694)	78	5	0.35	+	14.11	2.57e-05	0.00564
organelle assembly (GO:0070925)	78	5	0.35	+	14.11	2.57e-05	0.00526
response to heat (GO:0009408)	68	4	0.31	+	12.94	0.000257	0.022
translation (GO:0006412)	120	7	0.55	+	12.84	7.77e-07	0.00239
regulation of cellular component organization (GO:0051128)	69	4	0.31	+	12.76	0.000271	0.0214
peptide biosynthetic process (GO:0043043)	132	7	0.6	+	11.67	1.44e-06	0.00221
peptide metabolic process (GO:0006518)	143	7	0.65	+	10.77	2.41e-06	0.00247
organelle organization (GO:0006996)	140	6	0.64	+	9.43	3.09e-05	0.00594
negative regulation of macromolecule biosynthetic process (GO:0010558)	171	7	0.78	+	9.01	7.58e-06	0.00388
amide biosynthetic process (GO:0043604)	172	7	0.78	+	8.96	7.87e-06	0.00345
negative regulation of cellular biosynthetic process (GO:0031327)	172	7	0.78	+	8.96	7.87e-06	0.00302
negative regulation of biosynthetic process (GO:0009890)	172	7	0.78	+	8.96	7.87e-06	0.00269
negative regulation of cellular metabolic process (GO:0031324)	190	7	0.86	+	8.11	1.48e-05	0.0038
negative regulation of nitrogen compound metabolic process (GO:0051172)	195	7	0.89	+	7.9	1.75e-05	0.00413
protein-containing complex assembly (GO:0065003)	168	6	0.76	+	7.86	8.34e-05	0.0122
amide metabolic process (GO:0043603)	226	8	1.03	+	7.79	3.96e-06	0.00243
protein-containing complex organization (GO:0043933)	180	6	0.82	+	7.33	0.000121	0.0138
negative regulation of macromolecule metabolic process (GO:0010605)	218	7	0.99	+	7.07	3.54e-05	0.00639
negative regulation of metabolic process (GO:0009892)	222	7	1.01	+	6.94	3.97e-05	0.00677
response to abiotic stimulus (GO:0009628)	264	8	1.2	+	6.67	1.22e-05	0.00375
negative regulation of cellular process (GO:0048523)	235	7	1.07	+	6.55	5.66e-05	0.0087
negative regulation of biological process (GO:0048519)	265	7	1.2	+	5.81	0.00012	0.0141
cellular component assembly (GO:0022607)	271	7	1.23	+	5.68	0.000137	0.0128
gene expression (GO:0010467)	274	7	1.25	+	5.62	0.000147	0.0133
protein metabolic process (GO:0019538)	385	8	1.75	+	4.57	0.000176	0.0154
macromolecule biosynthetic process (GO:0009059)	415	8	1.89	+	4.24	0.000294	0.022
cellular component organization (GO:0016043)	475	9	2.16	+	4.17	0.000116	0.0143
cellular component organization or biogenesis (GO:0071840)	533	9	2.42	+	3.72	0.000281	0.0216
response to stress (GO:0006950)	580	9	2.64	+	3.41	0.000532	0.0348
response to stimulus (GO:0050896)	1001	12	4.55	+	2.64	0.000386	0.027

## Sheet: Table S9
Table S9. GO cellular component analysis of m6A-containing genes in E. coli.
Analysis Type:	PANTHER Overrepresentation Test (Released 20231017)
Annotation Version and Release Date:	GO Ontology database DOI: 10.5281/zenodo.7942786 Released 2023-01-05
Analyzed List:	upload_1 (Escherichia coli)
Reference List:	Escherichia coli (all genes in database)
Test Type:	FISHER
Correction:	FDR
GO cellular component complete	Escherichia coli - REFLIST (4401)	upload_1 (20)	upload_1 (expected)	upload_1 (over/under)	upload_1 (fold Enrichment)	upload_1 (raw P-value)	upload_1 (FDR)
guanyl-nucleotide exchange factor complex (GO:0032045)	3	2	0.01	+	> 100	0.000193	0.00503
small ribosomal subunit (GO:0015935)	24	4	0.11	+	36.67	5.82e-06	0.000987
cytosolic small ribosomal subunit (GO:0022627)	24	4	0.11	+	36.67	5.82e-06	0.000658
ribosomal subunit (GO:0044391)	58	5	0.26	+	18.97	6.58e-06	0.000558
cytosolic ribosome (GO:0022626)	59	5	0.27	+	18.65	7.12e-06	0.000483
ribonucleoprotein complex (GO:1990904)	62	5	0.28	+	17.75	8.94e-06	0.000505
ribosome (GO:0005840)	63	5	0.29	+	17.46	9.62e-06	0.000466
intracellular protein-containing complex (GO:0140535)	84	4	0.38	+	10.48	0.000557	0.0118
intracellular organelle (GO:0043229)	142	6	0.65	+	9.3	3.34e-05	0.00126
intracellular non-membrane-bounded organelle (GO:0043232)	131	5	0.6	+	8.4	0.000273	0.00662
organelle (GO:0043226)	175	6	0.8	+	7.54	0.000104	0.00321
non-membrane-bounded organelle (GO:0043228)	164	5	0.75	+	6.71	0.000748	0.0149
protein-containing complex (GO:0032991)	934	14	4.24	+	3.3	4.17e-06	0.00142
cytosol (GO:0005829)	1080	13	4.91	+	2.65	0.000157	0.00443
cytoplasm (GO:0005737)	1456	16	6.62	+	2.42	2.37e-05	0.001
intracellular anatomical structure (GO:0005622)	1499	16	6.81	+	2.35	3.56e-05	0.00121
cellular anatomical entity (GO:0110165)	2965	20	13.47	+	1.48	0.000496	0.0112
cellular_component (GO:0005575)	3064	20	13.92	+	1.44	0.00101	0.018
Unclassified (UNCLASSIFIED)	1337	0	6.08	-	< 0.01	0.00101	0.019

## Sheet: Table S10
Table S10. GO molecular function analysis of m6A-containing genes in E. coli.
Analysis Type:	PANTHER Overrepresentation Test (Released 20231017)
Annotation Version and Release Date:	GO Ontology database DOI: 10.5281/zenodo.7942786 Released 2023-01-05
Analyzed List:	upload_1 (Escherichia coli)
Reference List:	Escherichia coli (all genes in database)
Test Type:	FISHER
Correction:	FDR
GO molecular function complete	Escherichia coli - REFLIST (4401)	upload_1 (20)	upload_1 (expected)	upload_1 (over/under)	upload_1 (fold Enrichment)	upload_1 (raw P-value)	upload_1 (FDR)
single-stranded RNA binding (GO:0003727)	10	3	0.05	+	66.02	2.2e-05	0.0275
RNA binding (GO:0003723)	183	9	0.83	+	10.82	5.06e-08	0.000127
protein binding (GO:0005515)	1571	16	7.14	+	2.24	6.87e-05	0.043
binding (GO:0005488)	2574	20	11.7	+	1.71	3.1e-05	0.0259

## Sheet: Table S11
Table S11. MeRIP-Seq peaks on the E. coli ncRNA molecules.
Chromosome	Start	End	Gene name	-log10Pvalue	strand
NC_000913.3	92087	92662	ftsO	11.7713	+
NC_000913.3	686780	686880	sroC	11.6321	-
NC_000913.3	2737153	2737528	raiZ	19.3414	+
NC_000913.3	3936277	3937277	rbsZ	12.0046	+
NC_000913.3	4019973	4020448	esrE	11.2536	+
NC_000913.3	4366838	4367163	aspX	11.5488	-
NC_000913.3	1146663	1146757	sraB	25.6845	+
NC_000913.3	3311182	3311232	sraG	17.2657	+
NC_000913.3	4051035	4051260	csrC	98.8245	+
NC_000913.3	1622816	1622914	mgrR	36.4511	-
NC_000913.3	4106329	4106354	cpxQ	28.5694	+
NC_000913.3	1991747	1991814	3'ETS-leuZ	16.7013	-
NC_000913.3	2640594	2640686	sroE	13.8793	-
NC_000913.3	1622815	1622840	mgrR	33.5323	+
NC_000913.3	837434	837509	zbiJ	10.7896	-
